# Supplementary material for: De novo sequencing and analysis of the American ginseng root transcriptome using a GS FLX Titanium platform to discover putative genes involved in ginsenoside biosynthesis
Source: BMC Genomics. 2010 Apr 24;11:262. doi: 10.1186/1471-2164-11-262 (PMC2873478; doi:10.1186/1471-2164-11-262)
Supplement: Additional file 5 — Putative CYP450 and UGT genes in the 454 cDNA library. [file 1471-2164-11-262-S5.XLS]

## Sheet: CYP450
Query name	Letter	QueryX	QueryY	SbjctX	SbjctY	Length	Score	E value	Overlap/total	Identity	Sbject Name	Anontation
contig00205	578	382	2	57	182	497	114	3e-25	57/127	44	sp|Q50EK0|C16B2_PICSI	Cytochrome P450 716B2 OS=Picea sitchensis GN=CYP716B2 PE=2 SV=1
contig00248	1438	1276	2	51	473	497	389	1e-107	185/425	43	sp|Q50EK0|C16B2_PICSI	Cytochrome P450 716B2 OS=Picea sitchensis GN=CYP716B2 PE=2 SV=1
contig00275	1607	157	1200	29	377	488	261	1e-68	150/358	41	sp|O64900|C80B2_ESCCA	(S)-N-methylcoclaurine 3'-hydroxylase isozyme 2 OS=Eschscholzia californica GN=CYP80B2 PE=2 SV=1
contig00329	386	385	5	157	287	547	108	1e-23	60/131	45	sp|P48420|C78A1_MAIZE	Cytochrome P450 78A1 OS=Zea mays GN=CYP78A1 PE=2 SV=1
contig00542	992	975	187	225	491	497	292	3e-78	135/267	50	sp|Q50EK0|C16B2_PICSI	Cytochrome P450 716B2 OS=Picea sitchensis GN=CYP716B2 PE=2 SV=1
contig00591	965	8	766	213	467	467	291	3e-78	139/256	54	sp|P37121|C76A1_SOLME	Cytochrome P450 76A1 (Fragment) OS=Solanum melongena GN=CYP76A1 PE=2 SV=1
contig00601	466	71	466	54	182	530	162	8e-39	96/132	72	dbj|BAA10929.1|	cytochrome P450 like_TBP [Nicotiana tabacum]
contig00692	559	4	417	372	508	513	176	8e-44	82/138	59	sp|P98188|C94A2_VICSA	Cytochrome P450 94A2 OS=Vicia sativa GN=CYP94A2 PE=2 SV=1
contig00731	1210	1015	2	42	371	499	301	6e-81	157/338	46	sp|O81970|C71A9_SOYBN	Cytochrome P450 71A9 OS=Glycine max GN=CYP71A9 PE=2 SV=1
contig00760	562	521	3	42	215	497	157	5e-38	75/175	42	sp|Q50EK0|C16B2_PICSI	Cytochrome P450 716B2 OS=Picea sitchensis GN=CYP716B2 PE=2 SV=1
contig00803	399	3	398	11	142	172	228	1e-58	110/132	83	dbj|BAB82452.1|	CYP1 [Vigna radiata]
contig00963	465	70	426	285	402	523	99.8	4e-22	50/119	42	sp|P93149|C93B1_GLYEC	Licodione synthase OS=Glycyrrhiza echinata GN=CYP93B1 PE=1 SV=2
contig01763	1357	171	1355	30	432	536	490	1e-137	243/403	60	sp|P48417|CP74_LINUS	Allene oxide synthase, chloroplastic OS=Linum usitatissimum GN=CYP74A PE=1 SV=1
contig02218	530	438	1	16	163	471	173	4e-43	85/148	57	sp|P24465|C71A1_PERAE	Cytochrome P450 71A1 OS=Persea americana GN=CYP71A1 PE=1 SV=1
contig02229	498	5	205	431	497	511	93.6	1e-19	42/67	62	sp|O04164|C71A6_NEPRA	Cytochrome P450 71A6 (Fragment) OS=Nepeta racemosa GN=CYP71A6 PE=2 SV=1
contig02231	360	5	232	429	504	507	103	2e-22	50/76	65	sp|P37117|C71A4_SOLME	Cytochrome P450 71A4 OS=Solanum melongena GN=CYP71A4 PE=2 SV=1
contig02232	644	590	3	242	425	502	197	4e-52	97/196	49	sp|Q42716|C71A8_MENPI	Cytochrome P450 71A8 OS=Mentha piperita GN=CYP71A8 PE=3 SV=1
contig02381	522	521	12	41	205	506	173	6e-43	88/170	51	sp|Q42602|C89A2_ARATH	Cytochrome P450 89A2 OS=Arabidopsis thaliana GN=CYP89A2 PE=2 SV=2
contig02491	788	2	613	299	502	502	217	7e-56	105/204	51	sp|Q9FG65|C81D1_ARATH	Cytochrome P450 81D1 OS=Arabidopsis thaliana GN=CYP81D1 PE=2 SV=1
contig02518	540	539	120	361	500	512	179	8e-45	78/140	55	sp|O64636|C76C1_ARATH	Cytochrome P450 76C1 OS=Arabidopsis thaliana GN=CYP76C1 PE=2 SV=1
contig02619	1819	1754	279	18	509	509	870	0	414/492	84	sp|O48922|C98A2_SOYBN	Cytochrome P450 98A2 OS=Glycine max GN=CYP98A2 PE=2 SV=1
contig02680	618	609	37	308	511	512	285	1e-76	139/204	68	sp|Q9SBQ9|F3PH_PETHY	Flavonoid 3'-monooxygenase OS=Petunia hybrida GN=CYP75B2 PE=2 SV=1
contig02696	638	559	176	373	500	500	167	4e-41	75/128	58	sp|P93531|C71D7_SOLCH	Cytochrome P450 71D7 OS=Solanum chacoense GN=CYP71D7 PE=3 SV=1
contig02852	776	712	2	1	243	505	247	7e-65	122/243	50	sp|P37122|C76A2_SOLME	Cytochrome P450 76A2 OS=Solanum melongena GN=CYP76A2 PE=2 SV=1
contig03053	1372	370	1197	248	522	524	318	4e-86	153/277	55	sp|Q05047|C72A1_CATRO	Secologanin synthase OS=Catharanthus roseus GN=CYP72A1 PE=2 SV=1
contig03054	438	86	436	5	121	524	110	3e-24	47/117	40	sp|Q05047|C72A1_CATRO	Secologanin synthase OS=Catharanthus roseus GN=CYP72A1 PE=2 SV=1
contig03055	267	5	265	35	121	524	104	2e-22	46/87	52	sp|Q05047|C72A1_CATRO	Secologanin synthase OS=Catharanthus roseus GN=CYP72A1 PE=2 SV=1
contig03057	261	185	214	5	34	1981	60	6e-06	30/30	100	dbj|AB162964.1|	Bombyx mori cyp306a1 mRNA for cytochrome P450 monooxygenase, complete cds
contig03057	261	185	218	1	34	1947	67.9	2e-08	34/34	100	ref|NM_001112751.1|	Bombyx mori cytochrome P450 monooxygenase (Cyp306a1), mRNA
contig03057	261	185	218	35	68	1981	67.9	2e-08	34/34	100	dbj|AB162964.1|	Bombyx mori cyp306a1 mRNA for cytochrome P450 monooxygenase, complete cds
contig03098	537	535	311	334	408	410	115	2e-26	51/75	68	AT3G18270.1	| Symbols: CYP77A5P | CYP77A5P; catalytic | chr3:6262010-6264025 FORWARD
contig03252	531	366	1	21	142	490	178	2e-45	84/122	68	AT1G05160.1	| Symbols: CYP88A3, ATKAO1, KAO1 | CYP88A3 (CYTOCHROME P450 88 A3); ent-kaurenoate oxidase/ oxygen binding | chr1:1487640-1489828 REVERSE
contig03430	538	1	393	393	523	525	199	6e-51	86/131	65	sp|O49859|C82A4_SOYBN	Cytochrome P450 82A4 OS=Glycine max GN=CYP82A4 PE=2 SV=1
contig03453	892	104	892	116	381	499	229	1e-68	118/269	43	sp|P93147|C81E1_GLYEC	Isoflavone 2'-hydroxylase OS=Glycyrrhiza echinata GN=CYP81E1 PE=1 SV=2
contig03900	822	687	1	30	263	513	288	4e-77	146/235	62	sp|P98188|C94A2_VICSA	Cytochrome P450 94A2 OS=Vicia sativa GN=CYP94A2 PE=2 SV=1
contig04065	435	433	101	402	512	514	170	3e-42	76/111	68	sp|O81117|C94A1_VICSA	Cytochrome P450 94A1 OS=Vicia sativa GN=CYP94A1 PE=2 SV=2
contig04087	760	395	3	115	249	518	129	1e-55	66/135	48	sp|Q50EK3|C04C1_PINTA	Cytochrome P450 704C1 OS=Pinus taeda GN=CYP704C1 PE=2 SV=1
contig04144	1663	1189	212	127	452	453	538	0	260/326	79	sp|P93596|CP51_WHEAT	Obtusifoliol 14-alpha demethylase (Fragment) OS=Triticum aestivum GN=CYP51 PE=2 SV=1
contig04182	729	573	1	29	214	524	69.3	2e-11	53/195	27	sp|Q05047|C72A1_CATRO	Secologanin synthase OS=Catharanthus roseus GN=CYP72A1 PE=2 SV=1
contig04385	1672	10	1521	1	505	505	550	1e-156	270/506	53	sp|P37122|C76A2_SOLME	Cytochrome P450 76A2 OS=Solanum melongena GN=CYP76A2 PE=2 SV=1
contig04533	1588	1488	463	7	332	523	429	0	219/342	64	sp|O48927|C78A3_SOYBN	Cytochrome P450 78A3 OS=Glycine max GN=CYP78A3 PE=2 SV=1
contig04604	526	5	367	403	523	524	152	8e-37	67/121	55	sp|Q05047|C72A1_CATRO	Secologanin synthase OS=Catharanthus roseus GN=CYP72A1 PE=2 SV=1
contig04910	1166	421	1155	86	339	524	69.7	3e-11	66/263	25	sp|Q05047|C72A1_CATRO	Secologanin synthase OS=Catharanthus roseus GN=CYP72A1 PE=2 SV=1
contig05044	499	1	123	265	305	468	57.4	5e-09	29/41	70	AT3G19270.1	| Symbols: CYP707A4 | CYP707A4; (+)-abscisic acid 8'-hydroxylase/ oxygen binding | chr3:6673885-6676400 REVERSE
contig05220	526	296	3	70	170	514	84.3	3e-16	43/101	42	sp|O81117|C94A1_VICSA	Cytochrome P450 94A1 OS=Vicia sativa GN=CYP94A1 PE=2 SV=2
contig05242	530	529	194	393	504	504	158	2e-38	70/112	62	sp|O81974|C71D8_SOYBN	Cytochrome P450 71D8 OS=Glycine max GN=CYP71D8 PE=2 SV=1
contig05610	774	774	133	254	467	468	338	3e-92	154/214	71	sp|Q9LJK2|ABAH4_ARATH	Abscisic acid 8'-hydroxylase 4 OS=Arabidopsis thaliana GN=CYP707A4 PE=2 SV=2
contig05684	464	7	462	107	257	512	121	2e-27	58/154	37	sp|Q9SBQ9|F3PH_PETHY	Flavonoid 3'-monooxygenase OS=Petunia hybrida GN=CYP75B2 PE=2 SV=1
contig05797	469	277	2	228	318	527	99	2e-27	48/92	52	sp|O49858|C82A3_SOYBN	Cytochrome P450 82A3 OS=Glycine max GN=CYP82A3 PE=2 SV=1
contig05902	522	498	178	55	153	506	94	6e-29	49/107	45	sp|Q42602|C89A2_ARATH	Cytochrome P450 89A2 OS=Arabidopsis thaliana GN=CYP89A2 PE=2 SV=2
contig05992	728	594	4	31	229	500	179	2e-44	93/199	46	sp|P93531|C71D7_SOLCH	Cytochrome P450 71D7 OS=Solanum chacoense GN=CYP71D7 PE=3 SV=1
contig06028	839	363	595	1873	2105	2364	143	2e-30	191/233	81	ref|XM_002308824.1|	Populus trichocarpa cytochrome P450 (CYP98A27), mRNA
contig06738	331	188	3	87	148	512	109	3e-39	48/62	77	AT1G67110.1	| Symbols: CYP735A2 | CYP735A2; electron carrier/ heme binding / iron ion binding / monooxygenase/ oxygen binding | chr1:25061836-25065355 REVERSE
contig07176	1145	1132	8	19	395	527	339	2e-92	170/379	44	sp|O49858|C82A3_SOYBN	Cytochrome P450 82A3 OS=Glycine max GN=CYP82A3 PE=2 SV=1
contig07177	327	3	323	397	503	525	138	8e-33	56/107	52	sp|O49859|C82A4_SOYBN	Cytochrome P450 82A4 OS=Glycine max GN=CYP82A4 PE=2 SV=1
contig07181	289	25	282	310	395	527	104	2e-22	51/86	59	sp|O49858|C82A3_SOYBN	Cytochrome P450 82A3 OS=Glycine max GN=CYP82A3 PE=2 SV=1
contig07186	258	255	1	297	381	527	90.1	3e-18	44/85	51	sp|O49858|C82A3_SOYBN	Cytochrome P450 82A3 OS=Glycine max GN=CYP82A3 PE=2 SV=1
contig07191	773	1	693	36	266	522	215	2e-57	108/232	46	sp|O81972|C82A2_SOYBN	Cytochrome P450 82A2 OS=Glycine max GN=CYP82A2 PE=2 SV=1
contig07613	616	614	18	296	494	502	228	3e-59	112/199	56	sp|Q9FG65|C81D1_ARATH	Cytochrome P450 81D1 OS=Arabidopsis thaliana GN=CYP81D1 PE=2 SV=1
contig07689	541	2	457	287	438	439	224	3e-59	107/152	70	AT2G26170.2	| Symbols: CYP711A1 | CYP711A1; electron carrier/ heme binding / iron ion binding / monooxygenase/ oxygen binding | chr2:11141703-11143270 FORWARD
contig07792	550	550	2	105	277	512	237	3e-62	125/183	68	sp|Q9SBQ9|F3PH_PETHY	Flavonoid 3'-monooxygenase OS=Petunia hybrida GN=CYP75B2 PE=2 SV=1
contig08165	383	371	246	466	507	509	62.8	6e-11	28/42	66	AT5G25900.1	| Symbols: GA3, CYP701A3, ATKO1 | GA3 (GA REQUIRING 3); ent-kaurene oxidase/ oxygen binding | chr5:9036073-9038278 FORWARD
contig08334	389	86	247	381	434	512	97.1	1e-32	44/54	81	AT1G67110.1	| Symbols: CYP735A2 | CYP735A2; electron carrier/ heme binding / iron ion binding / monooxygenase/ oxygen binding | chr1:25061836-25065355 REVERSE
contig08733	444	442	2	339	485	631	246	5e-66	117/147	79	AT3G44600.1	| Symbols: CYP71 | CYP71 (CYCLOPHILIN71); chromatin binding / histone binding / peptidyl-prolyl cis-trans isomerase | chr3:16165368-16169201 REVERSE
contig08830	1158	993	127	198	486	489	311	6e-85	178/304	58	AT2G32440.1	| Symbols: KAO2, CYP88A4 | KAO2 (ENT-KAURENOIC ACID HYDROXYLASE 2); ent-kaurenoate oxidase/ oxygen binding | chr2:13775668-13777783 FORWARD
contig09233	819	299	3	262	360	504	111	3e-58	50/99	50	sp|O81974|C71D8_SOYBN	Cytochrome P450 71D8 OS=Glycine max GN=CYP71D8 PE=2 SV=1
contig09443	486	465	217	416	493	502	79.7	7e-15	37/83	44	sp|Q42799|C93A2_SOYBN	Cytochrome P450 93A2 OS=Glycine max GN=CYP93A2 PE=2 SV=1
contig10929	499	3	320	361	466	500	170	3e-46	76/106	71	sp|P93531|C71D7_SOLCH	Cytochrome P450 71D7 OS=Solanum chacoense GN=CYP71D7 PE=3 SV=1
contig11392	368	364	2	15	136	504	144	2e-34	67/122	54	sp|O81974|C71D8_SOYBN	Cytochrome P450 71D8 OS=Glycine max GN=CYP71D8 PE=2 SV=1
contig12401	492	136	492	32	150	524	75.9	1e-13	39/119	32	sp|Q05047|C72A1_CATRO	Secologanin synthase OS=Catharanthus roseus GN=CYP72A1 PE=2 SV=1
contig12855	459	2	397	129	260	513	150	4e-36	71/132	53	sp|P98188|C94A2_VICSA	Cytochrome P450 94A2 OS=Vicia sativa GN=CYP94A2 PE=2 SV=1
contig12866	431	429	172	211	302	506	87.4	2e-17	42/92	45	sp|Q42602|C89A2_ARATH	Cytochrome P450 89A2 OS=Arabidopsis thaliana GN=CYP89A2 PE=2 SV=2
contig12867	217	215	6	354	423	506	118	9e-27	53/70	75	sp|Q42602|C89A2_ARATH	Cytochrome P450 89A2 OS=Arabidopsis thaliana GN=CYP89A2 PE=2 SV=2
contig13005	638	25	603	322	514	524	171	2e-42	79/193	40	sp|Q05047|C72A1_CATRO	Secologanin synthase OS=Catharanthus roseus GN=CYP72A1 PE=2 SV=1
contig13081	313	202	2	346	412	514	84.3	4e-19	38/67	56	sp|Q7XU38|C87A3_ORYSJ	Cytochrome P450 87A3 OS=Oryza sativa subsp. japonica GN=CYP87A3 PE=2 SV=3
contig13165	386	36	380	52	164	518	132	5e-31	64/115	55	sp|Q96242|CP74A_ARATH	Allene oxide synthase, chloroplastic OS=Arabidopsis thaliana GN=CYP74A PE=1 SV=3
contig13605	439	3	320	405	510	510	137	2e-32	63/106	59	sp|O48923|C71DA_SOYBN	Cytochrome P450 71D10 OS=Glycine max GN=CYP71D10 PE=2 SV=1
contig13675	393	2	391	326	450	511	116	3e-26	63/130	48	sp|Q9FI39|THAD_ARATH	Cytochrome P450 705A5 OS=Arabidopsis thaliana GN=CYP705A5 PE=2 SV=1
contig13771	394	226	330	30	63	501	44.7	6e-10	20/35	57	AT3G26270.1	| Symbols: CYP71B25 | CYP71B25; electron carrier/ heme binding / iron ion binding / monooxygenase/ oxygen binding | chr3:9627602-9629195 REVERSE
contig13875	816	27	383	380	497	500	145	3e-34	66/119	55	sp|Q9LIP3|C71BY_ARATH	Cytochrome P450 71B37 OS=Arabidopsis thaliana GN=CYP71B37 PE=2 SV=2
contig13930	463	144	458	24	128	500	120	3e-27	55/105	52	sp|P93531|C71D7_SOLCH	Cytochrome P450 71D7 OS=Solanum chacoense GN=CYP71D7 PE=3 SV=1
contig13967	431	2	163	441	494	495	82.4	1e-16	36/54	66	AT2G34500.1	| Symbols: CYP710A1 | CYP710A1 (cytochrome P450, family 710, subfamily A, polypeptide 1); C-22 sterol desaturase/ oxygen binding | chr2:14539712-14541199 REVERSE
contig14030	456	23	379	175	296	525	101	2e-21	51/122	41	sp|O49859|C82A4_SOYBN	Cytochrome P450 82A4 OS=Glycine max GN=CYP82A4 PE=2 SV=1
contig14096	415	415	2	84	219	509	166	4e-42	85/138	61	AT5G25900.1	| Symbols: GA3, CYP701A3, ATKO1 | GA3 (GA REQUIRING 3); ent-kaurene oxidase/ oxygen binding | chr5:9036073-9038278 FORWARD
contig14401	422	2	412	326	462	467	237	1e-62	110/137	80	sp|Q949P1|ABAH1_ARATH	Abscisic acid 8'-hydroxylase 1 OS=Arabidopsis thaliana GN=CYP707A1 PE=2 SV=1
contig14437	415	42	170	482	524	524	58.9	1e-09	26/43	60	AT4G31940.1	| Symbols: CYP82C4 | CYP82C4; electron carrier/ heme binding / iron ion binding / monooxygenase/ oxygen binding | chr4:15452040-15453966 FORWARD
contig14666	321	5	319	339	446	509	149	3e-37	70/108	64	AT5G25900.1	| Symbols: GA3, CYP701A3, ATKO1 | GA3 (GA REQUIRING 3); ent-kaurene oxidase/ oxygen binding | chr5:9036073-9038278 FORWARD
contig15133	476	5	367	346	466	524	109	3e-29	49/121	40	sp|Q05047|C72A1_CATRO	Secologanin synthase OS=Catharanthus roseus GN=CYP72A1 PE=2 SV=1
contig15142	585	265	2	95	182	497	82	2e-21	37/88	42	sp|Q50EK0|C16B2_PICSI	Cytochrome P450 716B2 OS=Picea sitchensis GN=CYP716B2 PE=2 SV=1
contig15665	350	348	1	29	144	171	207	2e-53	97/116	83	sp|P21568|CYPH_SOLLC	Peptidyl-prolyl cis-trans isomerase OS=Solanum lycopersicum GN=CYP PE=2 SV=1
contig15831	936	934	8	184	492	497	325	3e-88	157/309	50	sp|Q50EK0|C16B2_PICSI	Cytochrome P450 716B2 OS=Picea sitchensis GN=CYP716B2 PE=2 SV=1
contig16418	196	6	176	1	57	115	112	9e-24	53/57	92	gb|ABO20848.1|	cytochrome P450-like TBP protein [Lilium longiflorum]
FW1NBNE03F11SG	402	366	229	226	271	516	50.4	3e-07	23/46	50	AT3G52970.1	| Symbols: CYP76G1 | CYP76G1; electron carrier/ heme binding / iron ion binding / monooxygenase/ oxygen binding | chr3:19641400-19643259 REVERSE
FW1NBNE03F16NH	169	3	158	284	335	499	74.7	1e-13	31/52	59	sp|O81970|C71A9_SOYBN	Cytochrome P450 71A9 OS=Glycine max GN=CYP71A9 PE=2 SV=1
FW1NBNE03F2KYC	499	498	10	89	251	513	278	1e-74	138/163	84	sp|O64989|C90B1_ARATH	Cytochrome P450 90B1 OS=Arabidopsis thaliana GN=CYP90B1 PE=1 SV=1
FW1NBNE03F7BBU	477	358	167	112	175	500	60.8	9e-17	23/64	35	sp|P93531|C71D7_SOLCH	Cytochrome P450 71D7 OS=Solanum chacoense GN=CYP71D7 PE=3 SV=1
FW1NBNE03F7WA7	457	193	396	30	97	476	68.6	2e-12	31/68	45	AT1G17060.1	| Symbols: CYP72C1, SOB7 | CYP72C1 (CYTOCHROME P450 72C1); electron carrier/ heme binding / iron ion binding / monooxygenase/ oxygen binding | chr1:5832282-5835255 REVERSE
FW1NBNE03F8GFP	534	511	38	349	512	514	81.3	3e-15	60/170	35	sp|O81117|C94A1_VICSA	Cytochrome P450 94A1 OS=Vicia sativa GN=CYP94A1 PE=2 SV=2
FW1NBNE03F8ITW	432	3	425	240	382	499	135	8e-32	68/143	47	sp|O81970|C71A9_SOYBN	Cytochrome P450 71A9 OS=Glycine max GN=CYP71A9 PE=2 SV=1
FW1NBNE03F915L	407	371	400	100552	100523	139744	60	1e-05	30/30	100	emb|AL133513.12|	Human DNA sequence from clone RP11-400G3 on chromosome 10 Contains the 3' end of the CYP2C19 gene for cytochrome P450 family 2 subfamily C polypeptide 19, a cytochrome P450 family 2 subfamily C pseudogene, a ribosomal protein L7a (RPL7A) pseudogene, complete sequence
FW1NBNE03FK0TF	466	369	241	467	509	510	43.9	7e-08	22/43	51	AT1G64950.1	| Symbols: CYP89A5 | CYP89A5; electron carrier/ heme binding / iron ion binding / monooxygenase/ oxygen binding | chr1:24127587-24129119 FORWARD
FW1NBNE03FK5R9	388	387	136	406	488	490	90.1	3e-18	40/84	47	sp|O23976|C76B1_HELTU	7-ethoxycoumarin O-deethylase OS=Helianthus tuberosus GN=CYP76B1 PE=1 SV=1
FW1NBNE03FLMOW	465	465	355	488	524	580	79	5e-28	35/37	94	sp|O23365|C97B3_ARATH	Cytochrome P450 97B3 OS=Arabidopsis thaliana GN=CYP97B3 PE=2 SV=2
FW1NBNE03FLUUU	518	45	401	28	146	518	133	3e-33	66/119	55	sp|Q50EK3|C04C1_PINTA	Cytochrome P450 704C1 OS=Pinus taeda GN=CYP704C1 PE=2 SV=1
FW1NBNE03FMW7U	538	447	292	463	514	518	55.1	3e-16	31/53	58	sp|Q50EK3|C04C1_PINTA	Cytochrome P450 704C1 OS=Pinus taeda GN=CYP704C1 PE=2 SV=1
FW1NBNE03FPMWG	525	14	523	155	324	499	164	2e-40	78/170	45	sp|O65782|C83B1_ARATH	Cytochrome P450 83B1 OS=Arabidopsis thaliana GN=CYP83B1 PE=1 SV=1
FW1NBNE03FPZRW	485	2	403	68	215	514	78.2	2e-15	49/148	33	AT2G42250.1	| Symbols: CYP712A1 | CYP712A1; electron carrier/ heme binding / iron ion binding / monooxygenase/ oxygen binding | chr2:17600075-17601709 REVERSE
FW1NBNE03FS45L	551	254	48	96	163	499	76.3	5e-21	34/69	49	sp|P93147|C81E1_GLYEC	Isoflavone 2'-hydroxylase OS=Glycyrrhiza echinata GN=CYP81E1 PE=1 SV=2
FW1NBNE03FSHPZ	372	3	248	346	426	524	73.6	2e-21	37/82	45	sp|Q05047|C72A1_CATRO	Secologanin synthase OS=Catharanthus roseus GN=CYP72A1 PE=2 SV=1
FW1NBNE03FVSHU	392	2	262	411	497	500	95.1	1e-19	46/87	52	sp|O64718|C71B9_ARATH	Cytochrome P450 71B9 OS=Arabidopsis thaliana GN=CYP71B9 PE=2 SV=3
FW1NBNE03FYMFJ	478	108	392	6	99	524	97.1	7e-23	46/95	48	sp|Q05047|C72A1_CATRO	Secologanin synthase OS=Catharanthus roseus GN=CYP72A1 PE=2 SV=1
FW1NBNE03FZT63	470	3	470	333	488	524	196	5e-50	92/156	58	sp|Q05047|C72A1_CATRO	Secologanin synthase OS=Catharanthus roseus GN=CYP72A1 PE=2 SV=1
FW1NBNE03G1IPE	493	61	489	348	489	527	176	6e-44	86/143	60	sp|O49858|C82A3_SOYBN	Cytochrome P450 82A3 OS=Glycine max GN=CYP82A3 PE=2 SV=1
FW1NBNE03G2J20	515	503	3	84	256	500	144	4e-34	71/173	41	sp|Q9LTL0|C71BQ_ARATH	Cytochrome P450 71B26 OS=Arabidopsis thaliana GN=CYP71B26 PE=2 SV=1
FW1NBNE03G3OMW	557	432	10	71	214	502	137	2e-32	74/145	51	sp|Q9FG65|C81D1_ARATH	Cytochrome P450 81D1 OS=Arabidopsis thaliana GN=CYP81D1 PE=2 SV=1
FW1NBNE03G7242	128	10	126	296	334	511	48.5	9e-07	19/39	48	AT2G45550.1	| Symbols: CYP76C4 | CYP76C4; electron carrier/ heme binding / iron ion binding / monooxygenase/ oxygen binding | chr2:18773541-18775654 REVERSE
FW1NBNE03GA3ZI	493	493	182	411	514	518	90.1	5e-18	46/105	43	sp|Q50EK3|C04C1_PINTA	Cytochrome P450 704C1 OS=Pinus taeda GN=CYP704C1 PE=2 SV=1
FW1NBNE03GA7CE	534	510	403	474	509	553	65.5	2e-16	28/36	77	sp|O65012|C78A4_PINRA	Cytochrome P450 78A4 OS=Pinus radiata GN=CYP78A4 PE=2 SV=1
FW1NBNE03GAPNE	383	323	123	441	506	524	77.4	2e-14	35/67	52	sp|Q05047|C72A1_CATRO	Secologanin synthase OS=Catharanthus roseus GN=CYP72A1 PE=2 SV=1
FW1NBNE03GB1IU	486	119	403	26	120	524	104	2e-22	43/95	45	sp|Q05047|C72A1_CATRO	Secologanin synthase OS=Catharanthus roseus GN=CYP72A1 PE=2 SV=1
FW1NBNE03GDXOV	470	465	379	448	476	499	50.4	7e-08	21/29	72	AT4G37360.1	| Symbols: CYP81D2 | CYP81D2; electron carrier/ heme binding / iron ion binding / monooxygenase/ oxygen binding | chr4:17567124-17568858 REVERSE
FW1NBNE03GFE71	342	320	3	35	162	576	93.2	4e-19	62/128	48	sp|O48921|C97B2_SOYBN	Cytochrome P450 97B2 OS=Glycine max GN=CYP97B2 PE=2 SV=1
FW1NBNE03GGG8Y	539	278	535	433	518	520	154	3e-37	68/86	79	sp|Q42600|C84A1_ARATH	Cytochrome P450 84A1 OS=Arabidopsis thaliana GN=CYP84A1 PE=2 SV=1
FW1NBNE03GHB7Z	435	422	303	120	159	499	50.8	6e-13	22/40	55	sp|P93147|C81E1_GLYEC	Isoflavone 2'-hydroxylase OS=Glycyrrhiza echinata GN=CYP81E1 PE=1 SV=2
FW1NBNE03GI6QH	535	151	531	40	166	471	140	4e-33	63/127	49	sp|P24465|C71A1_PERAE	Cytochrome P450 71A1 OS=Persea americana GN=CYP71A1 PE=1 SV=1
FW1NBNE03GIL3G	300	85	171	394	422	524	45.1	1e-16	20/29	68	sp|Q05047|C72A1_CATRO	Secologanin synthase OS=Catharanthus roseus GN=CYP72A1 PE=2 SV=1
FW1NBNE03GJM0D	517	6	134	468	510	520	57.8	4e-07	26/43	60	gb|EEF35338.1|	cytochrome P450, putative [Ricinus communis]
FW1NBNE03GMJ91	328	312	133	443	503	524	73.9	3e-13	32/64	50	sp|Q05047|C72A1_CATRO	Secologanin synthase OS=Catharanthus roseus GN=CYP72A1 PE=2 SV=1
FW1NBNE03GN0CQ	417	298	2	215	311	559	95.5	1e-26	57/99	57	AT5G23190.1	| Symbols: CYP86B1 | CYP86B1; electron carrier/ heme binding / iron ion binding / monooxygenase/ oxygen binding | chr5:7803478-7805659 REVERSE
FW1NBNE03GNHID	522	358	251	224	259	500	43.1	2e-07	16/36	44	AT5G10610.1	| Symbols: CYP81K1 | CYP81K1; electron carrier/ heme binding / iron ion binding / monooxygenase/ oxygen binding | chr5:3353518-3355020 FORWARD
FW1NBNE03GPLVR	540	540	358	417	476	524	73.2	9e-28	33/62	53	sp|Q05047|C72A1_CATRO	Secologanin synthase OS=Catharanthus roseus GN=CYP72A1 PE=2 SV=1
FW1NBNE03GQEFB	132	119	3	243	281	520	63.5	3e-11	27/39	69	AT2G26710.1	| Symbols: BAS1, CYP734A1, CYP72B1 | BAS1 (PHYB ACTIVATION TAGGED SUPPRESSOR 1); oxygen binding / steroid hydroxylase | chr2:11380700-11383413 FORWARD
FW1NBNE03GR892	505	2	505	135	308	518	76.3	9e-14	56/187	29	sp|Q50EK3|C04C1_PINTA	Cytochrome P450 704C1 OS=Pinus taeda GN=CYP704C1 PE=2 SV=1
FW1NBNE03GSXU0	299	297	58	437	519	519	91.3	2e-18	44/83	53	sp|Q9Y758|CP52M_DEBHA	Cytochrome P450 52A13 OS=Debaryomyces hansenii GN=CYP52A13 PE=2 SV=1
FW1NBNE03GT2NA	492	12	491	215	370	499	160	4e-39	83/160	51	sp|O65782|C83B1_ARATH	Cytochrome P450 83B1 OS=Arabidopsis thaliana GN=CYP83B1 PE=1 SV=1
FW1NBNE03GWGX8	540	266	490	27	101	499	89.7	9e-18	43/75	57	sp|O81970|C71A9_SOYBN	Cytochrome P450 71A9 OS=Glycine max GN=CYP71A9 PE=2 SV=1
FW1NBNE03GWPB2	525	153	467	361	468	472	180	8e-62	84/108	77	sp|Q42569|C90A1_ARATH	Cytochrome P450 90A1 OS=Arabidopsis thaliana GN=CYP90A1 PE=2 SV=1
FW1NBNE03GX3SK	260	192	260	299	321	509	37.4	1e-07	15/23	65	AT3G28740.1	| Symbols: CYP81D1 | CYP81D1; electron carrier/ heme binding / iron ion binding / monooxygenase/ oxygen binding | chr3:10788764-10790552 REVERSE
FW1NBNE03GX6TB	522	521	240	60	152	499	102	2e-21	59/99	59	sp|O81970|C71A9_SOYBN	Cytochrome P450 71A9 OS=Glycine max GN=CYP71A9 PE=2 SV=1
FW1NBNE03GXQL9	477	446	147	417	515	518	128	2e-29	65/101	64	sp|Q50EK3|C04C1_PINTA	Cytochrome P450 704C1 OS=Pinus taeda GN=CYP704C1 PE=2 SV=1
FW1NBNE03GY141	239	214	2	66	137	522	112	9e-30	53/72	73	AT2G26170.1	| Symbols: CYP711A1, MAX1 | CYP711A1; electron carrier/ heme binding / iron ion binding / monooxygenase/ oxygen binding | chr2:11140851-11143270 FORWARD
FW1NBNE03GYUXT	512	476	45	4	146	518	149	1e-35	74/144	51	sp|Q50EK3|C04C1_PINTA	Cytochrome P450 704C1 OS=Pinus taeda GN=CYP704C1 PE=2 SV=1
FW1NBNE03GZ38T	509	6	461	294	441	471	153	4e-37	75/152	49	sp|P24465|C71A1_PERAE	Cytochrome P450 71A1 OS=Persea americana GN=CYP71A1 PE=1 SV=1
FW1NBNE03GZDGH	536	507	1	335	503	544	225	1e-58	102/169	60	sp|Q43068|C82A1_PEA	Cytochrome P450 82A1 (Fragment) OS=Pisum sativum GN=CYP82A1 PE=2 SV=2
FW1NBNE03GZTFK	505	136	345	31	100	522	61.6	3e-20	31/70	44	sp|O81972|C82A2_SOYBN	Cytochrome P450 82A2 OS=Glycine max GN=CYP82A2 PE=2 SV=1
FW1NBNE03HB8T4	404	81	404	28	134	499	123	3e-28	58/108	53	sp|P93147|C81E1_GLYEC	Isoflavone 2'-hydroxylase OS=Glycyrrhiza echinata GN=CYP81E1 PE=1 SV=2
FW1NBNE03HBGVY	213	213	112	481	514	514	48.9	7e-07	21/34	61	AT3G14640.1	| Symbols: CYP72A10 | CYP72A10; electron carrier/ heme binding / iron ion binding / monooxygenase/ oxygen binding | chr3:4919856-4921787 FORWARD
FW1NBNE03HBMV3	348	194	3	65	128	516	89.4	5e-19	44/64	68	AT3G52970.1	| Symbols: CYP76G1 | CYP76G1; electron carrier/ heme binding / iron ion binding / monooxygenase/ oxygen binding | chr3:19641400-19643259 REVERSE
FW1NBNE03HDT4Q	521	372	160	102	172	172	127	2e-44	59/71	83	AT4G38740.1	| Symbols: ROC1 | ROC1 (ROTAMASE CYP 1); peptidyl-prolyl cis-trans isomerase | chr4:18083620-18084138 REVERSE
FW1NBNE03HFWWT	526	519	85	379	522	524	137	3e-32	67/145	46	sp|Q05047|C72A1_CATRO	Secologanin synthase OS=Catharanthus roseus GN=CYP72A1 PE=2 SV=1

## Sheet: UT
Query name	Letter	QueryX	QueryY	SbjctX	SbjctY	Length	Score	E value	Overlap/total	Identity	Sbject Name	Anontation
contig00088	535	531	148	2	126	452	98.2	3e-21	55/129	42	AT1G64920.1	| Symbols: | glycosyltransferase family protein | chr1:24117440-24118798 REVERSE
contig00170	669	1	669	43	280	383	230	7e-59	129/244	52	ref|XP_002311853.1|	glycosyltransferase, CAZy family GT8 [Populus trichocarpa] gb|EEE89220.1| glycosyltransferase, CAZy family GT8 [Populus trichocarpa]
contig00181	694	638	237	327	463	481	114	4e-26	62/140	44	AT5G66690.1	| Symbols: UGT72E2 | UGT72E2; UDP-glycosyltransferase/ coniferyl-alcohol glucosyltransferase/ transferase, transferring glycosyl groups | chr5:26625155-26626600 FORWARD
contig00189	1208	2	907	138	466	483	162	4e-40	105/330	31	AT4G34135.1	| Symbols: UGT73B2 | UGT73B2 (UDP-GLUCOSYLTRANSFERASE 73B2); UDP-glucosyltransferase/ UDP-glycosyltransferase/ flavonol 3-O-glucosyltransferase/ quercetin 7-O-glucosyltransferase | chr4:16345476-16347016 REVERSE
contig00193	871	604	870	198	284	453	60.8	3e-18	25/89	28	AT5G54010.1	| Symbols: | glycosyltransferase family protein | chr5:21919819-21921180 REVERSE
contig00210	2679	897	2609	238	808	808	1066	0	525/571	91	sp|P49035|SUS1_DAUCA	RecName: Full=Sucrose synthase isoform 1; AltName: Full=Sucrose synthase isoform I; AltName: Full=Sucrose-UDP glucosyltransferase 1; AltName: Full=Susy*Dc1 emb|CAA53081.1| sucrose synthase [Daucus carota] emb|CAA76056.1| sucrose synthase isoform I [Daucus carota]
contig00313	732	466	672	2	61	431	76.6	7e-20	39/69	56	AT5G55120.1	| Symbols: VTC5 | VTC5 (VITAMIN C DEFECTIVE 5); GDP-D-glucose phosphorylase/ galactose-1-phosphate guanylyltransferase (GDP)/ quercetin 4'-O-glucosyltransferase | chr5:22369515-22371709 FORWARD
contig00314	541	539	42	83	251	431	255	1e-68	128/169	75	AT5G55120.1	| Symbols: VTC5 | VTC5 (VITAMIN C DEFECTIVE 5); GDP-D-glucose phosphorylase/ galactose-1-phosphate guanylyltransferase (GDP)/ quercetin 4'-O-glucosyltransferase | chr5:22369515-22371709 FORWARD
contig00315	761	259	2	2	81	431	104	7e-23	51/87	58	AT5G55120.1	| Symbols: VTC5 | VTC5 (VITAMIN C DEFECTIVE 5); GDP-D-glucose phosphorylase/ galactose-1-phosphate guanylyltransferase (GDP)/ quercetin 4'-O-glucosyltransferase | chr5:22369515-22371709 FORWARD
contig00316	511	3	500	266	424	431	197	2e-51	99/166	59	AT5G55120.1	| Symbols: VTC5 | VTC5 (VITAMIN C DEFECTIVE 5); GDP-D-glucose phosphorylase/ galactose-1-phosphate guanylyltransferase (GDP)/ quercetin 4'-O-glucosyltransferase | chr5:22369515-22371709 FORWARD
contig00342	1627	979	245	211	463	482	184	8e-63	108/259	41	sp|Q8H0F2|ANGT_GENTR	Anthocyanin 3'-O-beta-glucosyltransferase OS=Gentiana triflora PE=1 SV=1
contig00375	1617	93	1496	1	468	470	622	1e-176	293/468	62	sp|Q9AR73|HQGT_RAUSE	RecName: Full=Hydroquinone glucosyltransferase; AltName: Full=Arbutin synthase emb|CAC35167.1| arbutin synthase [Rauvolfia serpentina]
contig00478	494	8	379	249	370	448	172	1e-41	80/124	64	ref|XP_002263497.1|	PREDICTED: similar to O-glucosyltransferase 1 [Vitis vinifera]
contig00640	488	488	195	959	1056	1057	160	4e-38	70/98	71	sp|O22060|SPS1_CITUN	RecName: Full=Sucrose-phosphate synthase 1; AltName: Full=UDP-glucose-fructose-phosphate glucosyltransferase 1 dbj|BAA23213.1| sucrose-phosphate synthase [Citrus unshiu]
contig00816	686	435	1	1	152	461	178	4e-43	91/153	59	ref|NP_567241.1|	ATXT2; UDP-xylosyltransferase/ transferase/ transferase, transferring glycosyl groups [Arabidopsis thaliana] sp|O22775|GT2_ARATH RecName: Full=Putative glycosyltransferase 2; Short=AtGT2 gb|AAC19271.1| T14P8.23 [Arabidopsis thaliana] emb|CAC01674.1| putative golgi glycosyltransferase [Arabidopsis thaliana] gb|AAL14393.1| AT4g02500/T10P11_20 [Arabidopsis thaliana] gb|AAM98170.1| putative glycosylt…
contig00919	442	199	364	193	28	1635	163	1e-36	145/166	87	ref|XM_002324058.1|	Populus trichocarpa glycosyltransferase, mRNA
contig01001	1425	1335	526	121	397	483	141	1e-33	91/293	31	AT4G34135.1	| Symbols: UGT73B2 | UGT73B2 (UDP-GLUCOSYLTRANSFERASE 73B2); UDP-glucosyltransferase/ UDP-glycosyltransferase/ flavonol 3-O-glucosyltransferase/ quercetin 7-O-glucosyltransferase | chr4:16345476-16347016 REVERSE
contig01088	428	19	375	311	429	454	145	1e-33	63/119	52	dbj|BAG80557.1|	UDP-glucose:glucosyltransferase [Lycium barbarum]
contig01117	571	14	316	429	529	541	164	5e-39	74/101	73	emb|CAI30145.1|	glycosyltransferase [Medicago truncatula]
contig01143	461	357	10	183	304	476	137	3e-31	66/122	54	gb|EEF43596.1|	UDP-glucosyltransferase, putative [Ricinus communis]
contig01200	1336	1283	345	24	346	346	522	1e-146	244/323	75	ref|XP_002312381.1|	glycosyltransferase, CAZy family GT8 [Populus trichocarpa] gb|EEE89748.1| glycosyltransferase, CAZy family GT8 [Populus trichocarpa]
contig01210	701	9	458	315	464	471	215	3e-54	100/150	66	gb|EEF30004.1|	UDP-glucosyltransferase, putative [Ricinus communis]
contig01263	645	645	1	441	667	673	270	5e-72	142/233	60	sp|Q9LJP4|CSLC4_ARATH	Xyloglucan glycosyltransferase 4 OS=Arabidopsis thaliana GN=CSLC4 PE=2 SV=1
contig01478	551	550	134	323	461	461	180	5e-44	82/139	58	gb|AAM09513.2|AF489873_1	putative glucosyltransferase [Glycine max]
contig01544	245	3	77	374	398	449	50.1	1e-12	20/25	80	gb|EEF32968.1|	glycosyltransferase, putative [Ricinus communis]
contig01598	850	848	264	237	431	437	202	2e-51	97/196	49	sp|B1H3C9|OST48_XENTR	Dolichyl-diphosphooligosaccharide--protein glycosyltransferase 48 kDa subunit OS=Xenopus tropicalis GN=ddost PE=2 SV=1
contig01781	718	293	718	128	270	487	102	1e-37	56/144	38	dbj|BAD29722.1|	UDP-glucose glucosyltransferase [Catharanthus roseus]
contig01871	551	3	335	250	360	360	227	4e-58	100/111	90	ref|XP_002326899.1|	glycosyltransferase family GT8 [Populus trichocarpa] gb|EEE73649.1| glycosyltransferase family GT8 [Populus trichocarpa]
contig01955	309	307	2	244	344	453	159	6e-38	71/102	69	ref|NP_194487.1|	glycosyltransferase family protein [Arabidopsis thaliana] emb|CAB38269.1| UDP rhamnose--anthocyanidin-3-glucoside rhamnosyltransferase-like protein [Arabidopsis thaliana] emb|CAB81407.1| UDP rhamnose--anthocyanidin-3-glucoside rhamnosyltransferase-like protein [Arabidopsis thaliana] dbj|BAC43080.1| putative UDP rhamnose--anthocyanidin-3-glucoside rhamnosyltransferase [Arabidopsis thaliana] gb|AAO…
contig01957	389	385	137	365	448	457	116	6e-25	60/84	71	gb|EEF39808.1|	UDP-glucosyltransferase, putative [Ricinus communis]
contig02134	1173	42	1028	7	337	490	365	1e-118	199/355	56	ref|NP_181234.1|	UDP-glucoronosyl/UDP-glucosyl transferase family protein [Arabidopsis thaliana] gb|AAD31582.1| putative glucosyltransferase [Arabidopsis thaliana] gb|AAL06924.1| At2g36970/T1J8.15 [Arabidopsis thaliana] gb|AAM91353.1| At2g36970/T1J8.15 [Arabidopsis thaliana]
contig02215	438	331	38	68	171	489	54.7	2e-08	32/104	30	AT1G78270.1	| Symbols: AtUGT85A4 | AtUGT85A4 (UDP-glucosyl transferase 85A4); UDP-glycosyltransferase/ glucuronosyltransferase/ transferase, transferring hexosyl groups | chr1:29450691-29452223 REVERSE
contig02263	703	109	702	1	194	471	214	4e-54	101/198	51	gb|EEF30004.1|	UDP-glucosyltransferase, putative [Ricinus communis]
contig02306	1404	3	1295	146	575	686	706	0	319/431	74	ref|XP_002312258.1|	glycosyltransferase family-37 [Populus trichocarpa] gb|EEE89625.1| glycosyltransferase family-37 [Populus trichocarpa]
contig02420	935	1	930	850	1779	2223	1681	0	918/934	98	dbj|AB071961.1|	Panax ginseng PGGT-1 mRNA for UDP-glucose:sterol 3-O-glucosyltransferase, comolete cds
contig02501	702	697	272	272	410	492	181	6e-58	85/143	59	gb|EEF42836.1|	UDP-glucosyltransferase, putative [Ricinus communis]
contig02547	530	1	528	116	291	714	216	5e-56	100/176	56	sp|Q54NM9|STT3_DICDI	Dolichyl-diphosphooligosaccharide--protein glycosyltransferase subunit STT3 OS=Dictyostelium discoideum GN=stt3 PE=3 SV=1
contig02549	490	488	3	143	305	469	171	2e-43	78/164	47	AT1G22360.2	| Symbols: AtUGT85A2 | AtUGT85A2 (UDP-glucosyl transferase 85A2); UDP-glycosyltransferase/ glucuronosyltransferase/ transferase, transferring glycosyl groups | chr1:7895068-7897527 REVERSE
contig02551	404	4	396	353	482	489	162	8e-41	71/132	53	AT1G22400.1	| Symbols: UGT85A1, ATUGT85A1 | UGT85A1; UDP-glycosyltransferase/ cis-zeatin O-beta-D-glucosyltransferase/ glucuronosyltransferase/ trans-zeatin O-beta-D-glucosyltransferase/ transferase, transferring glycosyl groups / transferase, transferring hexosyl groups | chr1:7903851-7906607 REVERSE
contig02552	142	138	1	349	394	469	75.9	5e-15	30/46	65	AT1G22360.2	| Symbols: AtUGT85A2 | AtUGT85A2 (UDP-glucosyl transferase 85A2); UDP-glycosyltransferase/ glucuronosyltransferase/ transferase, transferring glycosyl groups | chr1:7895068-7897527 REVERSE
contig02555	590	56	562	170	340	487	187	3e-48	87/171	50	AT1G22340.1	| Symbols: AtUGT85A7 | AtUGT85A7 (UDP-glucosyl transferase 85A7); UDP-glycosyltransferase/ glucuronosyltransferase/ transferase, transferring glycosyl groups | chr1:7890464-7892090 REVERSE
contig02962	544	3	389	477	593	624	71.6	4e-19	38/129	29	AT5G12260.1	| Symbols: | FUNCTIONS IN: molecular_function unknown; INVOLVED IN: biological_process unknown; LOCATED IN: cellular_component unknown; EXPRESSED IN: 22 plant structures; EXPRESSED DURING: 13 growth stages; BEST Arabidopsis thaliana protein match is: glycosyltransferase family protein 2 (TAIR:AT5G60700.1); Has 66 Blast hits to 66 proteins in 22 species: Archae - 0; Bacteria - 6; Metazoa - 0; Fung…
contig03228	1746	1744	743	668	1006	1143	608	0	298/339	87	ref|XP_002328950.1|	glycosyltransferase, CAZy family GT2 [Populus trichocarpa] gb|EEE77535.1| glycosyltransferase, CAZy family GT2 [Populus trichocarpa]
contig03285	716	492	716	7	82	405	124	6e-27	61/76	80	gb|AAC83030.1|	Similar to gene pi010 glycosyltransferase gi|2257490 from S. pombe clone 1750 gb|AB004534. ESTs gb|T46079 and gb|AA394466 come from this gene. [Arabidopsis thaliana]
contig03424	1015	30	839	1034	223	1899	555	1e-154	681/812	83	gb|AY351701.1|	Ipomoea trifida glycosyltransferase 5 mRNA, partial cds
contig03443	1316	86	1300	1	408	424	560	1e-158	282/410	68	ref|NP_566506.1|	glycosyltransferase family 14 protein / core-2/I-branching enzyme family protein [Arabidopsis thaliana] ref|NP_974319.1| glycosyltransferase family 14 protein / core-2/I-branching enzyme family protein [Arabidopsis thaliana] dbj|BAB02164.1| glycosylation enzyme-like protein [Arabidopsis thaliana] gb|AAL91610.1| AT3g15350/K7L4_15 [Arabidopsis thaliana] gb|AAM26694.1| AT3g15350/K7L4_15 [Arabidopsis…
contig03631	617	124	2	36	76	395	67.8	6e-10	29/41	70	ref|NP_565009.1|	glycosyltransferase family 14 protein / core-2/I-branching enzyme family protein [Arabidopsis thaliana] gb|AAG51698.1|AC016972_17 unknown protein; 33908-32196 [Arabidopsis thaliana] gb|AAK91417.1| At1g71070/F23N20_6 [Arabidopsis thaliana] gb|AAL15408.1| At1g71070/F23N20_6 [Arabidopsis thaliana]
contig03632	1296	3	953	78	394	395	395	1e-110	187/319	58	AT1G71070.1	| Symbols: | glycosyltransferase family 14 protein / core-2/I-branching enzyme family protein | chr1:26807440-26809152 REVERSE
contig03678	1308	1291	2	59	483	665	237	2e-60	174/450	38	ref|XP_002329942.1|	glycosyltransferase, CAZy family GT8 [Populus trichocarpa] gb|EEF09095.1| glycosyltransferase, CAZy family GT8 [Populus trichocarpa]
contig03744	536	2	295	120	220	229	123	7e-27	62/101	61	gb|EEF42834.1|	UDP-glucosyltransferase, putative [Ricinus communis]
contig03747	538	80	523	39	180	533	147	3e-34	77/150	51	gb|EEF28943.1|	glycosyltransferase, putative [Ricinus communis]
contig03792	761	1	552	275	458	461	360	5e-99	166/184	90	sp|O22775|GT2_ARATH	Putative glycosyltransferase 2 OS=Arabidopsis thaliana GN=GT2 PE=2 SV=1
contig03797	410	2	298	139	237	461	204	2e-68	92/99	92	ref|NP_567241.1|	ATXT2; UDP-xylosyltransferase/ transferase/ transferase, transferring glycosyl groups [Arabidopsis thaliana] sp|O22775|GT2_ARATH RecName: Full=Putative glycosyltransferase 2; Short=AtGT2 gb|AAC19271.1| T14P8.23 [Arabidopsis thaliana] emb|CAC01674.1| putative golgi glycosyltransferase [Arabidopsis thaliana] gb|AAL14393.1| AT4g02500/T10P11_20 [Arabidopsis thaliana] gb|AAM98170.1| putative glycosylt…
contig03803	754	754	209	275	456	461	354	4e-97	162/182	89	sp|O22775|GT2_ARATH	Putative glycosyltransferase 2 OS=Arabidopsis thaliana GN=GT2 PE=2 SV=1
contig03945	706	682	5	5	229	482	221	6e-56	118/228	51	dbj|BAB88934.1|	glucosyltransferase [Nicotiana tabacum]
contig03953	1430	1240	308	47	359	383	471	1e-131	227/313	72	ref|XP_002311853.1|	glycosyltransferase, CAZy family GT8 [Populus trichocarpa] gb|EEE89220.1| glycosyltransferase, CAZy family GT8 [Populus trichocarpa]
contig03995	755	2	754	221	471	477	424	1e-117	211/251	84	gb|EEF52629.1|	glycosyltransferase, putative [Ricinus communis]
contig04136	807	1	767	767	1	2223	1505	0	765/767	99	dbj|AB071961.1|	Panax ginseng PGGT-1 mRNA for UDP-glucose:sterol 3-O-glucosyltransferase, comolete cds
contig04152	381	239	3	79	161	504	98.6	9e-22	53/83	63	AT4G31780.1	| Symbols: MGD1, MGDA | MGD1 (MONOGALACTOSYL DIACYLGLYCEROL SYNTHASE 1); 1,2-diacylglycerol 3-beta-galactosyltransferase/ UDP-galactosyltransferase/ UDP-glycosyltransferase/ transferase, transferring glycosyl groups | chr4:15374222-15376873 FORWARD
contig04437	688	687	256	634	754	754	91.7	4e-18	51/145	35	sp|Q84VX0|Y5740_ARATH	Uncharacterized glycosyltransferase At1g55740 OS=Arabidopsis thaliana GN=At1g55740 PE=2 SV=1
contig04452	1492	1478	459	183	521	608	219	4e-56	115/343	33	sp|Q91YQ5|RPN1_MOUSE	Dolichyl-diphosphooligosaccharide--protein glycosyltransferase subunit 1 OS=Mus musculus GN=Rpn1 PE=2 SV=1
contig04466	1176	1125	1	9	383	487	437	1e-120	213/375	56	sp|Q40287|UFOG5_MANES	RecName: Full=Anthocyanidin 3-O-glucosyltransferase 5; AltName: Full=Flavonol 3-O-glucosyltransferase 5; AltName: Full=UDP-glucose flavonoid 3-O-glucosyltransferase 5 emb|CAA54612.1| UTP-glucose glucosyltransferase [Manihot esculenta]
contig04580	550	481	2	310	469	506	262	1e-68	117/160	73	emb|CAI93191.1|	glycosyltransferase [Solanum tuberosum]
contig04689	539	477	1	1	159	805	286	8e-76	142/159	89	sp|P49039|SUS2_SOLTU	RecName: Full=Sucrose synthase; AltName: Full=Sucrose-UDP glucosyltransferase; AltName: Full=SS65 gb|AAA97572.1| sucrose synthase
contig04736	1107	817	29	78	344	487	167	1e-54	98/270	36	AT1G22340.1	| Symbols: AtUGT85A7 | AtUGT85A7 (UDP-glucosyl transferase 85A7); UDP-glycosyltransferase/ glucuronosyltransferase/ transferase, transferring glycosyl groups | chr1:7890464-7892090 REVERSE
contig04848	732	498	1	487	653	714	204	4e-52	99/167	59	sp|Q54NM9|STT3_DICDI	Dolichyl-diphosphooligosaccharide--protein glycosyltransferase subunit STT3 OS=Dictyostelium discoideum GN=stt3 PE=3 SV=1
contig04849	364	2	325	351	458	714	142	8e-34	66/108	61	sp|Q54NM9|STT3_DICDI	Dolichyl-diphosphooligosaccharide--protein glycosyltransferase subunit STT3 OS=Dictyostelium discoideum GN=stt3 PE=3 SV=1
contig05298	505	497	3	31	194	483	147	3e-34	78/165	47	gb|EEF42833.1|	UDP-glucosyltransferase, putative [Ricinus communis]
contig05526	523	521	18	296	463	608	271	1e-71	130/168	77	gb|EEF35861.1|	glycosyltransferase, putative [Ricinus communis]
contig05552	445	241	348	1	40	699	67	6e-10	30/40	75	ref|NP_192536.1|	ATCSLC12 (Cellulose synthase-like C12); transferase, transferring glycosyl groups [Arabidopsis thaliana] sp|Q9ZQB9|CSLCC_ARATH RecName: Full=Probable xyloglucan glycosyltransferase 12; AltName: Full=Cellulose synthase-like protein C12; Short=AtCslC12 gb|AAD15482.1| putative glucosyltransferase [Arabidopsis thaliana] emb|CAB77947.1| putative glucosyltransferase [Arabidopsis thaliana] gb|AAM64627.1…
contig05720	1494	1048	239	65	334	334	435	1e-122	201/270	74	AT3G55830.1	| Symbols: EPC1 | EPC1 (ECTOPICALLY PARTING CELLS); UDP-glucosyltransferase/ transferase, transferring glycosyl groups | chr3:20715101-20717133 FORWARD
contig05766	352	2	352	291	409	479	192	7e-48	90/119	75	dbj|BAB60721.1|	glucosyltransferase [Nicotiana tabacum]
contig05768	519	519	178	120	233	478	140	2e-47	66/114	57	gb|AAU09444.1|	UDP-glucose glucosyltransferase [Fragaria x ananassa]
contig05794	532	2	463	314	472	478	174	3e-42	85/159	53	gb|ABK76266.1|	triterpene carboxylic acid glucosyltransferase [Vaccaria hispanica]
contig06091	1031	1	864	263	548	595	500	1e-151	242/288	84	sp|Q6AU53|CSLC9_ORYSJ	Probable xyloglucan glycosyltransferase 9 OS=Oryza sativa subsp. japonica GN=CSLC9 PE=2 SV=2
contig06094	635	477	1	1	159	805	286	1e-75	142/159	89	sp|P49039|SUS2_SOLTU	RecName: Full=Sucrose synthase; AltName: Full=Sucrose-UDP glucosyltransferase; AltName: Full=SS65 gb|AAA97572.1| sucrose synthase
contig06300	1000	47	1000	13	347	487	281	7e-74	150/337	44	gb|EEF30255.1|	UDP-glucosyltransferase, putative [Ricinus communis]
contig06522	569	568	161	32	167	367	193	6e-48	98/136	72	ref|XP_002302739.1|	glycosyltransferase, CAZy family GT8 [Populus trichocarpa] gb|EEE82012.1| glycosyltransferase, CAZy family GT8 [Populus trichocarpa]
contig06886	561	1	246	341	423	473	65.1	2e-13	32/83	38	AT4G00550.1	| Symbols: DGD2 | DGD2; UDP-galactosyltransferase/ UDP-glycosyltransferase/ digalactosyldiacylglycerol synthase/ transferase, transferring glycosyl groups | chr4:238154-240019 REVERSE
contig07003	2211	2210	273	163	808	808	1233	0	600/646	92	sp|P49035|SUS1_DAUCA	RecName: Full=Sucrose synthase isoform 1; AltName: Full=Sucrose synthase isoform I; AltName: Full=Sucrose-UDP glucosyltransferase 1; AltName: Full=Susy*Dc1 emb|CAA53081.1| sucrose synthase [Daucus carota] emb|CAA76056.1| sucrose synthase isoform I [Daucus carota]
contig07190	1508	1139	111	82	423	447	479	1e-139	232/343	67	AT5G39990.1	| Symbols: | glycosyltransferase family 14 protein / core-2/I-branching enzyme family protein | chr5:16004494-16006428 FORWARD
contig07248	405	389	3	6	134	473	179	4e-46	77/129	59	AT4G00550.1	| Symbols: DGD2 | DGD2; UDP-galactosyltransferase/ UDP-glycosyltransferase/ digalactosyldiacylglycerol synthase/ transferase, transferring glycosyl groups | chr4:238154-240019 REVERSE
contig07297	811	809	6	370	637	754	411	1e-114	194/268	72	sp|Q84VX0|Y5740_ARATH	Uncharacterized glycosyltransferase At1g55740 OS=Arabidopsis thaliana GN=At1g55740 PE=2 SV=1
contig07349	1080	899	168	234	487	498	228	3e-71	112/254	44	gb|EEF52366.1|	UDP-glucosyltransferase, putative [Ricinus communis]
contig07387	1052	1052	3	177	528	765	444	1e-123	212/352	60	ref|NP_196070.2|	glycosyltransferase family protein 47 [Arabidopsis thaliana] gb|AAO42055.1| unknown protein [Arabidopsis thaliana]
contig07442	1258	1061	105	1	318	673	412	1e-132	206/325	63	ref|NP_566835.1|	ATCSLC04 (CELLULOSE-SYNTHASE LIKE C 4); transferase, transferring glycosyl groups [Arabidopsis thaliana] sp|Q9LJP4|CSLC4_ARATH RecName: Full=Xyloglucan glycosyltransferase 4; AltName: Full=Xyloglucan synthase 4; AltName: Full=Cellulose synthase-like protein C4; Short=AtCslC4 dbj|BAB01433.1| glucosyltransferase-like protein [Arabidopsis thaliana] gb|AAL07135.1| unknown protein [Arabidopsis thalian…
contig07641	747	512	102	562	699	1053	223	6e-98	111/138	80	sp|Q43845|SPS_SOLTU	RecName: Full=Sucrose-phosphate synthase; AltName: Full=UDP-glucose-fructose-phosphate glucosyltransferase emb|CAA51872.1| sucrose-phosphate synthase [Solanum tuberosum]
contig07683	340	1	135	682	726	942	47	3e-06	22/45	48	AT1G73370.1	| Symbols: SUS6, ATSUS6 | SUS6 (SUCROSE SYNTHASE 6); UDP-glycosyltransferase/ sucrose synthase | chr1:27584533-27588326 REVERSE
contig07754	1268	1206	1	1	407	434	632	1e-179	304/409	74	ref|NP_197009.1|	glycosyltransferase family 14 protein / core-2/I-branching enzyme family protein [Arabidopsis thaliana] emb|CAC01824.1| putative protein [Arabidopsis thaliana] gb|AAL14395.1| AT5g15050/F2G14_170 [Arabidopsis thaliana] gb|AAM63425.1| putative glycosylation enzyme [Arabidopsis thaliana] gb|AAM70541.1| AT5g15050/F2G14_170 [Arabidopsis thaliana]
contig08178	710	709	254	378	530	531	233	1e-59	102/153	66	ref|XP_002321071.1|	glycosyltransferase [Populus trichocarpa] gb|EEE99386.1| glycosyltransferase [Populus trichocarpa]
contig08206	512	3	485	224	384	561	238	2e-61	112/161	69	ref|NP_566170.1|	GAUT9 (Galacturonosyltransferase 9); polygalacturonate 4-alpha-galacturonosyltransferase/ transferase, transferring glycosyl groups / transferase, transferring hexosyl groups [Arabidopsis thaliana] sp|Q9FWA4|GLTR_ARATH RecName: Full=Uncharacterized glycosyltransferase At3g02350 gb|AAG12603.1|AC068900_9 unknown protein; 9779-11709 [Arabidopsis thaliana] gb|AAL84957.1| AT3g02350/F11A12_103 [Arabido…
contig08297	994	872	9	41	332	714	280	1e-74	149/292	51	sp|Q54NM9|STT3_DICDI	Dolichyl-diphosphooligosaccharide--protein glycosyltransferase subunit STT3 OS=Dictyostelium discoideum GN=stt3 PE=3 SV=1
contig08330	1141	23	586	354	532	754	166	2e-70	83/188	44	sp|Q84VX0|Y5740_ARATH	Uncharacterized glycosyltransferase At1g55740 OS=Arabidopsis thaliana GN=At1g55740 PE=2 SV=1
contig08685	513	512	111	247	382	533	156	3e-52	85/136	62	gb|EEF28943.1|	glycosyltransferase, putative [Ricinus communis]
contig08740	854	5	853	137	423	754	350	8e-96	167/287	58	sp|Q84VX0|Y5740_ARATH	Uncharacterized glycosyltransferase At1g55740 OS=Arabidopsis thaliana GN=At1g55740 PE=2 SV=1
contig08753	663	1	606	212	417	417	222	2e-58	110/206	53	AT3G24040.1	| Symbols: | glycosyltransferase family 14 protein / core-2/I-branching enzyme family protein | chr3:8681118-8683211 REVERSE
contig08910	674	672	238	543	687	687	295	2e-78	128/145	88	ref|XP_002320745.1|	glycosyltransferase [Populus trichocarpa] gb|EEE99060.1| glycosyltransferase [Populus trichocarpa]
contig09005	497	116	496	31	153	360	155	1e-36	84/127	66	ref|XP_002326899.1|	glycosyltransferase family GT8 [Populus trichocarpa] gb|EEE73649.1| glycosyltransferase family GT8 [Populus trichocarpa]
contig09145	586	3	140	489	534	534	79	2e-13	32/46	69	ref|NP_197666.1|	ATCSLA02 (Cellulose synthase-like A2); transferase, transferring glycosyl groups [Arabidopsis thaliana] sp|Q9FNI7|CSLA2_ARATH RecName: Full=Glucomannan 4-beta-mannosyltransferase 2; AltName: Full=Glucomannan synthase; AltName: Full=Mannan synthase 2; AltName: Full=Cellulose synthase-like protein A2; Short=AtCslA2 dbj|BAB11680.1| glucosyltransferase-like protein [Arabidopsis thaliana] gb|AAL25573.…
contig09168	272	267	28	1	79	363	82.4	5e-17	44/80	55	gb|EEF32576.1|	UDP-glucosyltransferase, putative [Ricinus communis]
contig09311	506	105	503	7	138	487	141	2e-34	65/133	48	AT1G22340.1	| Symbols: AtUGT85A7 | AtUGT85A7 (UDP-glucosyl transferase 85A7); UDP-glycosyltransferase/ glucuronosyltransferase/ transferase, transferring glycosyl groups | chr1:7890464-7892090 REVERSE
contig09315	794	7	789	925	1704	3792	531	1e-147	656/783	83	ref|XM_002328914.1|	Populus trichocarpa glycosyltransferase, CAZy family GT2, mRNA
contig09465	700	500	3	7	174	491	189	1e-46	91/168	54	dbj|BAD89042.1|	UDP-glucose glucosyltransferase [Solanum aculeatissimum]
contig09526	1522	92	1522	1	474	567	682	0	333/477	69	gb|EEF38954.1|	glycosyltransferase, putative [Ricinus communis]
contig10117	496	496	11	263	423	474	243	5e-63	114/162	70	dbj|BAF96584.1|	glucosyltransferase homolog [Antirrhinum majus]
contig10136	507	2	421	45	180	454	133	7e-30	68/140	48	dbj|BAG80557.1|	UDP-glucose:glucosyltransferase [Lycium barbarum]
contig10201	430	429	145	385	477	479	66.2	1e-09	38/95	40	dbj|BAB60721.1|	glucosyltransferase [Nicotiana tabacum]
contig10310	247	2	247	202	283	528	132	1e-29	62/82	75	ref|XP_002324094.1|	glycosyltransferase [Populus trichocarpa] gb|EEF04227.1| glycosyltransferase [Populus trichocarpa]
contig10331	584	582	322	344	430	714	154	2e-49	66/87	75	sp|Q54NM9|STT3_DICDI	Dolichyl-diphosphooligosaccharide--protein glycosyltransferase subunit STT3 OS=Dictyostelium discoideum GN=stt3 PE=3 SV=1
contig10455	1052	9	986	54	377	554	418	1e-115	227/326	69	ref|XP_002301803.1|	glycosyltransferase, CAZy family GT8 [Populus trichocarpa] gb|EEE81076.1| glycosyltransferase, CAZy family GT8 [Populus trichocarpa]
contig10494	788	407	3	102	235	439	102	2e-31	54/137	39	sp|Q5R501|OST48_PONAB	Dolichyl-diphosphooligosaccharide--protein glycosyltransferase 48 kDa subunit OS=Pongo abelii GN=DDOST PE=2 SV=2
contig10689	487	17	415	326	456	456	105	1e-23	54/133	40	AT2G31750.1	| Symbols: UGT74D1 | UGT74D1 (UDP-glucosyl transferase 74D1); UDP-glycosyltransferase/ abscisic acid glucosyltransferase/ transferase, transferring glycosyl groups / transferase, transferring hexosyl groups | chr2:13497312-13499870 FORWARD
contig10726	499	1	498	990	1493	1935	367	4e-98	424/504	84	ref|XM_002302514.1|	Populus trichocarpa glycosyltransferase, mRNA
contig10974	634	193	405	1	75	467	72.8	1e-24	36/75	48	gb|EEF32572.1|	UDP-glucosyltransferase, putative [Ricinus communis]
contig11086	405	405	1	85	219	449	246	4e-64	122/135	90	gb|EEF32968.1|	glycosyltransferase, putative [Ricinus communis]
contig11110	672	672	1	281	504	809	405	1e-113	193/224	86	AT4G02280.1	| Symbols: SUS3, ATSUS3 | SUS3 (sucrose synthase 3); UDP-glycosyltransferase/ sucrose synthase/ transferase, transferring glycosyl groups | chr4:995166-998719 FORWARD
contig11280	503	503	261	391	471	476	121	3e-26	63/81	77	dbj|BAG80556.1|	UDP-glucose:glucosyltransferase [Lycium barbarum]
contig11314	391	328	89	22	101	241	131	2e-39	60/80	75	gb|EEF45622.1|	dolichyl glycosyltransferase, putative [Ricinus communis]
contig11326	548	544	122	328	466	478	187	3e-46	93/141	65	dbj|BAB60720.1|	glucosyltransferase [Nicotiana tabacum]
contig11433	294	292	2	176	272	358	191	3e-47	82/97	84	ref|NP_001077453.1|	glycosyltransferase family 14 protein / core-2/I-branching enzyme family protein [Arabidopsis thaliana]
contig11440	746	745	338	198	333	335	253	9e-66	116/136	85	gb|EEF31531.1|	Dolichyl-phosphate beta-glucosyltransferase, putative [Ricinus communis]
contig11590	747	3	422	115	254	452	263	1e-123	128/140	91	gb|EEF31038.1|	glycosyltransferase, putative [Ricinus communis]
contig11697	380	48	362	526	630	686	178	1e-43	89/105	84	gb|EEF34183.1|	glycosyltransferase, putative [Ricinus communis]
contig11748	406	1	405	282	416	533	186	7e-46	92/135	68	ref|NP_198662.1|	ALG6, ALG8 glycosyltransferase family protein [Arabidopsis thaliana] sp|Q9FF17|ALG6_ARATH RecName: Full=Probable dolichyl pyrophosphate Man9GlcNAc2 alpha-1,3-glucosyltransferase; AltName: Full=Dolichyl-P-Glc:Man9GlcNAc2-PP-dolichyl glucosyltransferase; AltName: Full=Asparagine-linked glycosylation protein 6 dbj|BAB09358.1| glucosyltransferase-like protein [Arabidopsis thaliana] gb|AAK59571.1| put…
contig11763	311	28	302	1985	1709	2191	194	2e-46	233/277	84	ref|XM_002329906.1|	Populus trichocarpa glycosyltransferase, CAZy family GT8, mRNA
contig11776	407	407	252	454	505	561	109	4e-24	47/52	90	sp|Q9FWA4|GLTR_ARATH	Uncharacterized glycosyltransferase At3g02350 OS=Arabidopsis thaliana GN=At3g02350 PE=2 SV=1
contig11953	470	450	4	103	251	585	283	4e-75	130/149	87	ref|XP_002301846.1|	glycosyltransferase, CAZy family GT47 [Populus trichocarpa] gb|EEE81119.1| glycosyltransferase, CAZy family GT47 [Populus trichocarpa]
contig12513	490	338	3	70	182	1143	218	8e-78	103/113	91	ref|XP_002328950.1|	glycosyltransferase, CAZy family GT2 [Populus trichocarpa] gb|EEE77535.1| glycosyltransferase, CAZy family GT2 [Populus trichocarpa]
contig12809	480	479	3	126	286	507	217	3e-55	111/162	68	emb|CAI94901.1|	glycosyltransferase [Poncirus trifoliata]
contig13065	484	482	3	178	337	605	237	2e-61	117/160	73	ref|XP_002307628.1|	glycosyltransferase, CAZy family GT8 [Populus trichocarpa] gb|EEE94624.1| glycosyltransferase, CAZy family GT8 [Populus trichocarpa]
contig13314	451	206	451	286	367	531	119	1e-49	55/82	67	ref|XP_002321071.1|	glycosyltransferase [Populus trichocarpa] gb|EEE99386.1| glycosyltransferase [Populus trichocarpa]
contig13317	477	271	438	1741	1574	1758	93.7	8e-16	141/171	82	ref|XM_002301810.1|	Populus trichocarpa glycosyltransferase, CAZy family GT47, mRNA
contig13507	719	342	1	164	276	478	112	6e-50	56/115	48	dbj|BAB60720.1|	glucosyltransferase [Nicotiana tabacum]
contig13793	266	266	3	149	237	476	147	3e-34	68/89	76	dbj|BAG80556.1|	UDP-glucose:glucosyltransferase [Lycium barbarum]
contig13977	462	446	3	112	259	483	215	1e-54	98/148	66	gb|ABV68925.1|	mandelonitrile glucosyltransferase UGT85A19 [Prunus dulcis]
contig14002	450	10	447	1520	1082	1758	307	3e-80	369/439	84	ref|XM_002301810.1|	Populus trichocarpa glycosyltransferase, CAZy family GT47, mRNA
contig14976	1420	1340	3	11	456	467	444	1e-122	222/450	49	gb|EEF32572.1|	UDP-glucosyltransferase, putative [Ricinus communis]
contig15199	375	373	2	266	389	431	202	3e-53	97/124	78	AT5G55120.1	| Symbols: VTC5 | VTC5 (VITAMIN C DEFECTIVE 5); GDP-D-glucose phosphorylase/ galactose-1-phosphate guanylyltransferase (GDP)/ quercetin 4'-O-glucosyltransferase | chr5:22369515-22371709 FORWARD
contig15451	754	637	5	2	215	479	171	8e-41	98/219	44	gb|ABB92748.1|	UDP-glucose glucosyltransferase [Fragaria x ananassa]
contig15676	347	5	334	571	680	714	161	1e-39	74/110	67	sp|Q54NM9|STT3_DICDI	Dolichyl-diphosphooligosaccharide--protein glycosyltransferase subunit STT3 OS=Dictyostelium discoideum GN=stt3 PE=3 SV=1
contig15763	867	12	404	300	443	481	110	1e-24	54/144	37	AT1G01420.1	| Symbols: UGT72B3 | UGT72B3 (UDP-GLUCOSYL TRANSFERASE 72B3); UDP-glycosyltransferase/ quercetin 3-O-glucosyltransferase/ transferase, transferring glycosyl groups | chr1:154566-156011 REVERSE
contig15784	1017	2	1015	295	617	631	107	2e-22	91/341	26	sp|P04844|RPN2_HUMAN	Dolichyl-diphosphooligosaccharide--protein glycosyltransferase subunit 2 OS=Homo sapiens GN=RPN2 PE=1 SV=3
contig15798	1520	136	1488	36	484	608	288	5e-77	164/459	35	sp|Q91YQ5|RPN1_MOUSE	Dolichyl-diphosphooligosaccharide--protein glycosyltransferase subunit 1 OS=Mus musculus GN=Rpn1 PE=2 SV=1
contig15984	613	55	390	4	115	115	201	4e-51	101/112	90	sp|Q39080|DAD1_ARATH	Dolichyl-diphosphooligosaccharide--protein glycosyltransferase subunit DAD1 OS=Arabidopsis thaliana GN=DAD1 PE=2 SV=2
contig16103	362	3	362	162	280	346	191	8e-49	84/120	70	sp|Q40285|UFOG2_MANES	Anthocyanidin 3-O-glucosyltransferase 2 (Fragment) OS=Manihot esculenta GN=GT2 PE=2 SV=1
contig16321	701	699	118	204	390	394	223	9e-58	111/194	57	sp|Q40288|UFOG6_MANES	Anthocyanidin 3-O-glucosyltransferase 6 (Fragment) OS=Manihot esculenta GN=GT6 PE=2 SV=1
contig16429	593	591	10	204	390	394	222	1e-57	110/194	56	sp|Q40288|UFOG6_MANES	Anthocyanidin 3-O-glucosyltransferase 6 (Fragment) OS=Manihot esculenta GN=GT6 PE=2 SV=1
contig16475	205	1	204	218	290	479	87	5e-16	43/73	58	gb|ABB92748.1|	UDP-glucose glucosyltransferase [Fragaria x ananassa]
FW1NBNE03F018F	522	3	281	335	427	682	151	3e-35	71/93	76	ref|NP_187389.1|	ATCSLC06 (Cellulose synthase-like C6); transferase, transferring glycosyl groups [Arabidopsis thaliana] sp|Q9SRT3|CSLC6_ARATH RecName: Full=Probable xyloglucan glycosyltransferase 6; AltName: Full=Cellulose synthase-like protein C6; Short=AtCslC6 gb|AAF02144.1|AC009853_4 unknown protein [Arabidopsis thaliana] gb|AAL49857.1| unknown protein [Arabidopsis thaliana] gb|AAN13215.1| unknown protein [Ar…
FW1NBNE03F0A9F	484	484	245	302	381	520	123	5e-27	56/80	70	ref|XP_002280419.1|	PREDICTED: similar to ceramide glucosyltransferase [Vitis vinifera]
FW1NBNE03F15N6	483	481	5	403	561	564	313	3e-84	137/159	86	ref|XP_002332802.1|	glycosyltransferase [Populus trichocarpa] gb|EEE72714.1| glycosyltransferase [Populus trichocarpa]
FW1NBNE03F2159	489	2	487	221	382	449	285	8e-76	142/162	87	gb|EEF32968.1|	glycosyltransferase, putative [Ricinus communis]
FW1NBNE03F2EDM	455	3	278	347	438	444	90.9	4e-17	46/92	50	ref|NP_001149881.1|	glycosyltransferase family 28 C-terminal domain containing protein [Zea mays] gb|ACG37089.1| glycosyltransferase family 28 C-terminal domain containing protein [Zea mays] gb|ACN26152.1| unknown [Zea mays]
FW1NBNE03F2GH8	491	225	491	1	95	687	105	2e-21	56/95	58	ref|XP_002320745.1|	glycosyltransferase [Populus trichocarpa] gb|EEE99060.1| glycosyltransferase [Populus trichocarpa]
FW1NBNE03F2U39	190	189	1	71	134	754	90.9	2e-18	42/64	65	sp|Q84VX0|Y5740_ARATH	Uncharacterized glycosyltransferase At1g55740 OS=Arabidopsis thaliana GN=At1g55740 PE=2 SV=1
FW1NBNE03F3YTD	195	1	195	356	420	457	102	1e-20	44/65	67	dbj|BAF49310.1|	UDP-glucose:anthocyanidin 3-O-glucosyltransferase [Lobelia erinus]
FW1NBNE03F4XZ9	405	203	3	301	367	754	112	2e-51	50/67	74	sp|Q84VX0|Y5740_ARATH	Uncharacterized glycosyltransferase At1g55740 OS=Arabidopsis thaliana GN=At1g55740 PE=2 SV=1
FW1NBNE03F5XBJ	517	2	277	485	576	576	113	8e-24	51/92	55	gb|ABC75355.1|	Glycosyltransferase sugar-binding region containing DXD motif; Alpha 1,4-glycosyltransferase conserved region [Medicago truncatula]
FW1NBNE03F5ZOA	480	9	410	327	460	462	104	3e-21	53/134	39	gb|EEF29479.1|	UDP-glucosyltransferase, putative [Ricinus communis]
FW1NBNE03F71RI	472	82	399	4	108	487	69.7	3e-15	39/106	36	AT1G22340.1	| Symbols: AtUGT85A7 | AtUGT85A7 (UDP-glucosyl transferase 85A7); UDP-glycosyltransferase/ glucuronosyltransferase/ transferase, transferring glycosyl groups | chr1:7890464-7892090 REVERSE
FW1NBNE03F728K	395	45	341	158	287	453	74.7	3e-12	50/130	38	gb|EEF32571.1|	UDP-glucosyltransferase, putative [Ricinus communis]
FW1NBNE03F78Y3	522	354	1	161	278	537	179	2e-55	86/118	72	gb|EEF49100.1|	glycosyltransferase, putative [Ricinus communis]
FW1NBNE03F79F7	512	2	229	730	805	805	147	4e-34	69/76	90	sp|P49037|SUSY_LYCES	Sucrose synthase (Sucrose-UDP glucosyltransferase) gb|AAA34196.1| sucrose synthase
FW1NBNE03F7G44	457	455	213	382	462	487	86.7	6e-18	36/81	44	AT1G22340.1	| Symbols: AtUGT85A7 | AtUGT85A7 (UDP-glucosyl transferase 85A7); UDP-glycosyltransferase/ glucuronosyltransferase/ transferase, transferring glycosyl groups | chr1:7890464-7892090 REVERSE
FW1NBNE03F7JKC	543	475	278	742	807	808	117	2e-32	54/66	81	AT5G20830.2	| Symbols: SUS1, ASUS1, atsus1 | SUS1 (SUCROSE SYNTHASE 1); UDP-glycosyltransferase/ sucrose synthase | chr5:7050599-7054032 REVERSE
FW1NBNE03F8WQV	378	357	1	47	168	564	165	1e-39	80/122	65	ref|XP_002332802.1|	glycosyltransferase [Populus trichocarpa] gb|EEE72714.1| glycosyltransferase [Populus trichocarpa]
FW1NBNE03F8XCP	97	32	88	1112	1056	1407	65.9	3e-08	51/57	89	gb|AY345983.1|	Stevia rebaudiana UDP-glycosyltransferase 89B2 mRNA, complete cds
FW1NBNE03FI60S	155	53	154	11	44	468	68.2	3e-10	32/34	94	gb|AAR06921.1|	UDP-glycosyltransferase 89B2 [Stevia rebaudiana]
FW1NBNE03FIKSX	516	160	345	1	62	754	74.3	8e-28	37/62	59	ref|NP_175970.1|	ATSIP1 (ARABIDOPSIS THALIANA SEED IMBIBITION 1); hydrolase, hydrolyzing O-glycosyl compounds [Arabidopsis thaliana] sp|Q84VX0|Y5740_ARATH RecName: Full=Uncharacterized glycosyltransferase At1g55740 gb|AAO42886.1| At1g55740 [Arabidopsis thaliana] dbj|BAE99943.1| putative seed imbibition protein [Arabidopsis thaliana]
FW1NBNE03FJYWS	375	31	228	298	363	698	114	2e-41	51/66	77	sp|Q69L19|CSLC2_ORYSJ	Probable xyloglucan glycosyltransferase 2 OS=Oryza sativa subsp. japonica GN=CSLC2 PE=2 SV=2
FW1NBNE03FK21T	468	466	8	25	174	487	224	2e-57	110/154	71	gb|EEF38632.1|	UDP-glucosyltransferase, putative [Ricinus communis]
FW1NBNE03FM1TV	535	17	523	241	409	450	172	1e-43	92/173	53	AT5G05860.1	| Symbols: UGT76C2 | UGT76C2; UDP-glycosyltransferase/ cis-zeatin O-beta-D-glucosyltransferase/ cytokinin 7-beta-glucosyltransferase/ cytokinin 9-beta-glucosyltransferase/ trans-zeatin O-beta-D-glucosyltransferase/ transferase, transferring glycosyl groups | chr5:1765545-1767348 FORWARD
FW1NBNE03FP5KA	482	308	6	2	93	431	105	1e-23	52/101	51	AT5G55120.1	| Symbols: VTC5 | VTC5 (VITAMIN C DEFECTIVE 5); GDP-D-glucose phosphorylase/ galactose-1-phosphate guanylyltransferase (GDP)/ quercetin 4'-O-glucosyltransferase | chr5:22369515-22371709 FORWARD
FW1NBNE03FQJP6	460	92	460	1936	1568	2045	686	0	366/370	98	dbj|AB071962.1|	Panax ginseng PGGT-2 mRNA for UDP-glucose:sterol 3-O-glucosyltransferase, comolete cds
FW1NBNE03FQKKW	513	512	255	40	125	358	153	7e-36	70/86	81	ref|NP_001077453.1|	glycosyltransferase family 14 protein / core-2/I-branching enzyme family protein [Arabidopsis thaliana]
FW1NBNE03FRXZZ	518	518	18	213	378	489	189	9e-47	105/176	59	ref|XP_002318580.1|	glycosyltransferase [Populus trichocarpa] gb|EEE96800.1| glycosyltransferase [Populus trichocarpa]
FW1NBNE03FSK39	340	205	321	495	534	697	44.3	1e-07	20/40	50	ref|XP_001767002.1|	cellulose synthase-like C7, glycosyltransferase family 2 [Physcomitrella patens subsp. patens] gb|EDQ68168.1| cellulose synthase-like C7, glycosyltransferase family 2 [Physcomitrella patens subsp. patens]
FW1NBNE03FSM1J	487	139	408	233	321	384	148	1e-37	68/90	75	AT2G37585.1	| Symbols: | glycosyltransferase family 14 protein / core-2/I-branching enzyme family protein | chr2:15765864-15767722 FORWARD
FW1NBNE03FTBSK	546	359	108	10	91	447	66.6	1e-20	35/86	40	AT1G03520.1	| Symbols: | glycosyltransferase family 14 protein / core-2/I-branching enzyme family protein | chr1:877948-879553 REVERSE
FW1NBNE03FTH88	528	203	3	15	80	697	99.4	1e-19	45/67	67	ref|NP_188215.1|	glycosyl transferase family 1 protein [Arabidopsis thaliana] dbj|BAB02880.1| glycosyl transferases-like protein [Arabidopsis thaliana] gb|AAM10311.1| AT3g15940/MVC8_7 [Arabidopsis thaliana] emb|CAD45267.1| putative glycosyltransferase [Arabidopsis thaliana]
FW1NBNE03FTJ35	417	54	398	226	340	686	195	5e-52	97/115	84	gb|EEF34183.1|	glycosyltransferase, putative [Ricinus communis]
FW1NBNE03FUR3B	511	1	381	319	445	471	152	3e-39	66/127	51	dbj|BAB86932.1|	glucosyltransferase-14 [Vigna angularis]
FW1NBNE03FVF2G	539	323	469	35	83	457	70.5	7e-22	31/49	63	gb|EEF39808.1|	UDP-glucosyltransferase, putative [Ricinus communis]
FW1NBNE03FWJ7M	478	5	472	186	340	343	231	2e-59	106/156	67	emb|CAD30015.1|	beta 1,3-glycosyltransferase-like protein I [Solanum lycopersicum]
FW1NBNE03FYS2M	491	2	484	98	257	808	274	2e-72	136/161	84	sp|P49035|SUS1_DAUCA	RecName: Full=Sucrose synthase isoform 1; AltName: Full=Sucrose synthase isoform I; AltName: Full=Sucrose-UDP glucosyltransferase 1; AltName: Full=Susy*Dc1 emb|CAA53081.1| sucrose synthase [Daucus carota] emb|CAA76056.1| sucrose synthase isoform I [Daucus carota]
FW1NBNE03G0EDP	496	8	414	1004	598	5371	291	2e-75	342/407	84	ref|XM_002268936.1|	PREDICTED: Vitis vinifera similar to EBS1 (EMS-MUTAGENIZED BRI1 SUPPRESSOR 1); UDP-glucose:glycoprotein glucosyltransferase/ transferase, transferring glycosyl groups / transferase, transferring hexosyl groups (LOC100256709), mRNA
FW1NBNE03G0QOT	487	109	411	764	864	1053	152	8e-55	76/101	75	sp|Q43845|SPS_SOLTU	RecName: Full=Sucrose-phosphate synthase; AltName: Full=UDP-glucose-fructose-phosphate glucosyltransferase emb|CAA51872.1| sucrose-phosphate synthase [Solanum tuberosum]
FW1NBNE03G27BF	499	469	2	284	439	808	285	1e-80	143/156	91	sp|P49035|SUS1_DAUCA	RecName: Full=Sucrose synthase isoform 1; AltName: Full=Sucrose synthase isoform I; AltName: Full=Sucrose-UDP glucosyltransferase 1; AltName: Full=Susy*Dc1 emb|CAA53081.1| sucrose synthase [Daucus carota] emb|CAA76056.1| sucrose synthase isoform I [Daucus carota]
FW1NBNE03G404R	516	464	3	336	489	534	301	1e-86	136/154	88	ref|XP_002329358.1|	glycosyltransferase, CAZy family GT8 [Populus trichocarpa] gb|EEF07539.1| glycosyltransferase, CAZy family GT8 [Populus trichocarpa]
FW1NBNE03G43EK	501	445	2	1	149	534	186	7e-46	101/149	67	ref|XP_002329358.1|	glycosyltransferase, CAZy family GT8 [Populus trichocarpa] gb|EEF07539.1| glycosyltransferase, CAZy family GT8 [Populus trichocarpa]
FW1NBNE03G46HC	462	3	386	347	474	494	131	2e-29	59/128	46	gb|ACG29788.1|	glycosyltransferase [Zea mays]
FW1NBNE03G4AVD	507	24	242	219	1	2045	434	1e-118	219/219	100	dbj|AB071962.1|	Panax ginseng PGGT-2 mRNA for UDP-glucose:sterol 3-O-glucosyltransferase, comolete cds
FW1NBNE03G4TJ0	501	297	461	6	60	809	92.4	1e-17	43/55	78	sp|O24301|SUS2_PEA	RecName: Full=Sucrose synthase 2; AltName: Full=Sucrose-UDP glucosyltransferase 2 emb|CAA04512.1| second sucrose synthase [Pisum sativum]
FW1NBNE03G594F	493	435	7	109	249	494	150	3e-35	71/143	49	dbj|BAG80555.1|	UDP-glucose:glucosyltransferase [Lycium barbarum]
FW1NBNE03G5VW4	415	81	356	366	454	498	94	2e-25	42/92	45	gb|EEF52366.1|	UDP-glucosyltransferase, putative [Ricinus communis]
FW1NBNE03G6EKW	483	473	6	1	156	649	125	1e-27	67/156	42	gb|AAX33316.1|	secondary cell wall-related glycosyltransferase family 8 [Populus tremula x Populus tremuloides]
FW1NBNE03G6MCJ	356	2	319	535	642	808	191	2e-47	95/108	87	sp|P49035|SUS1_DAUCA	RecName: Full=Sucrose synthase isoform 1; AltName: Full=Sucrose synthase isoform I; AltName: Full=Sucrose-UDP glucosyltransferase 1; AltName: Full=Susy*Dc1 emb|CAA53081.1| sucrose synthase [Daucus carota] emb|CAA76056.1| sucrose synthase isoform I [Daucus carota]
FW1NBNE03G7F65	514	298	456	1	63	367	60.5	1e-09	35/65	53	ref|XP_002302739.1|	glycosyltransferase, CAZy family GT8 [Populus trichocarpa] gb|EEE82012.1| glycosyltransferase, CAZy family GT8 [Populus trichocarpa]
FW1NBNE03G8FDB	534	419	532	21	58	493	67.4	6e-10	30/38	78	ref|NP_001148091.1|	cytokinin-O-glucosyltransferase 2 [Zea mays] gb|ACG29696.1| cytokinin-O-glucosyltransferase 2 [Zea mays]
FW1NBNE03G9DL0	472	470	3	160	316	649	232	1e-59	108/157	68	gb|AAX33316.1|	secondary cell wall-related glycosyltransferase family 8 [Populus tremula x Populus tremuloides]
FW1NBNE03GAHAB	542	108	542	356	501	515	156	6e-44	74/148	50	gb|EEF42029.1|	glycosyltransferase, putative [Ricinus communis]
FW1NBNE03GBSGG	457	242	415	92	149	449	82.8	5e-21	34/58	58	sp|O81007|GT7_ARATH	Putative glycosyltransferase 7 OS=Arabidopsis thaliana GN=GT7 PE=2 SV=1
FW1NBNE03GCKRU	550	359	6	309	434	482	98.6	3e-26	50/132	37	AT2G28080.1	| Symbols: | glycosyltransferase family protein | chr2:11960774-11963227 REVERSE
FW1NBNE03GD1CV	454	3	434	396	542	563	209	9e-53	100/147	68	gb|EEF41897.1|	glycosyltransferase, putative [Ricinus communis]
FW1NBNE03GGV0E	455	371	454	5	32	473	54.7	2e-08	23/28	82	AT4G00550.1	| Symbols: DGD2 | DGD2; UDP-galactosyltransferase/ UDP-glycosyltransferase/ digalactosyldiacylglycerol synthase/ transferase, transferring glycosyl groups | chr4:238154-240019 REVERSE
FW1NBNE03GHS9T	482	480	163	500	605	605	167	3e-40	73/106	68	ref|XP_002307628.1|	glycosyltransferase, CAZy family GT8 [Populus trichocarpa] gb|EEE94624.1| glycosyltransferase, CAZy family GT8 [Populus trichocarpa]
FW1NBNE03GKONL	563	3	521	279	451	486	281	2e-74	136/173	78	gb|EEF42503.1|	glycosyltransferase, putative [Ricinus communis]
FW1NBNE03GKP3N	568	568	371	9	70	459	90.5	5e-28	43/66	65	sp|Q9ZSK5|ZOG_PHALU	Zeatin O-glucosyltransferase OS=Phaseolus lunatus GN=ZOG1 PE=2 SV=1
FW1NBNE03GM6ZL	518	142	498	190	308	701	181	1e-56	88/119	73	gb|ABC96116.1|	sterol glucosyltransferase [Withania somnifera]
FW1NBNE03GMHDC	303	155	9	385	433	576	82.8	2e-26	36/49	73	gb|ABC75355.1|	Glycosyltransferase sugar-binding region containing DXD motif; Alpha 1,4-glycosyltransferase conserved region [Medicago truncatula]
FW1NBNE03GMXG1	484	51	482	11	156	299	221	1e-56	105/146	71	ref|NP_179069.1|	xyloglucan:xyloglucosyl transferase, putative / xyloglucan endotransglycosylase, putative / endo-xyloglucan transferase, putative [Arabidopsis thaliana] sp|Q9ZVK1|XTH10_ARATH RecName: Full=Probable xyloglucan endotransglucosylase/hydrolase protein 10; Short=At-XTH10; Short=XTH-10; Flags: Precursor gb|AAC69380.1| xyloglucan endotransglycosylase, putative [Arabidopsis thaliana] gb|AAL49911.1| putat…
FW1NBNE03GNERQ	343	74	304	205	280	457	87	5e-16	45/77	58	gb|ACM62748.1|	UDP-glycose flavonoid 3-O-glycosyltransferase [Garcinia mangostana]
FW1NBNE03GNHJN	504	361	483	1	41	534	53.9	5e-06	24/41	58	ref|NP_197666.1|	ATCSLA02 (Cellulose synthase-like A2); transferase, transferring glycosyl groups [Arabidopsis thaliana] sp|Q9FNI7|CSLA2_ARATH RecName: Full=Glucomannan 4-beta-mannosyltransferase 2; AltName: Full=Glucomannan synthase; AltName: Full=Mannan synthase 2; AltName: Full=Cellulose synthase-like protein A2; Short=AtCslA2 dbj|BAB11680.1| glucosyltransferase-like protein [Arabidopsis thaliana] gb|AAL25573.…
FW1NBNE03GOKO0	515	277	441	1	55	507	94.7	3e-18	45/55	81	emb|CAI94901.1|	glycosyltransferase [Poncirus trifoliata]
FW1NBNE03GOYM5	427	338	424	127	155	624	43.1	2e-10	18/29	62	AT5G12260.1	| Symbols: | FUNCTIONS IN: molecular_function unknown; INVOLVED IN: biological_process unknown; LOCATED IN: cellular_component unknown; EXPRESSED IN: 22 plant structures; EXPRESSED DURING: 13 growth stages; BEST Arabidopsis thaliana protein match is: glycosyltransferase family protein 2 (TAIR:AT5G60700.1); Has 66 Blast hits to 66 proteins in 22 species: Archae - 0; Bacteria - 6; Metazoa - 0; Fung…
FW1NBNE03GPRPS	552	184	2	66	126	417	82.8	1e-16	39/61	63	AT3G24040.1	| Symbols: | glycosyltransferase family 14 protein / core-2/I-branching enzyme family protein | chr3:8681118-8683211 REVERSE
FW1NBNE03GRY2U	539	478	206	86	176	176	112	1e-25	54/91	59	AT4G16710.2	| Symbols: | glycosyltransferase family protein 28 | chr4:9398818-9399618 FORWARD
FW1NBNE03GS31A	477	2	460	98	249	808	266	6e-70	131/153	85	sp|P49035|SUS1_DAUCA	RecName: Full=Sucrose synthase isoform 1; AltName: Full=Sucrose synthase isoform I; AltName: Full=Sucrose-UDP glucosyltransferase 1; AltName: Full=Susy*Dc1 emb|CAA53081.1| sucrose synthase [Daucus carota] emb|CAA76056.1| sucrose synthase isoform I [Daucus carota]
FW1NBNE03GSBRE	516	37	435	12	142	487	69.3	1e-12	48/134	35	AT1G22340.1	| Symbols: AtUGT85A7 | AtUGT85A7 (UDP-glucosyl transferase 85A7); UDP-glycosyltransferase/ glucuronosyltransferase/ transferase, transferring glycosyl groups | chr1:7890464-7892090 REVERSE
FW1NBNE03GSV5B	480	16	171	170	221	384	100	1e-23	44/52	84	ref|NP_565866.1|	glycosyltransferase family 14 protein / core-2/I-branching enzyme family protein [Arabidopsis thaliana] gb|AAM14996.1| putative RING zinc finger protein [Arabidopsis thaliana]
FW1NBNE03GV2WE	492	492	1	100	263	809	240	4e-64	118/164	71	AT4G02280.1	| Symbols: SUS3, ATSUS3 | SUS3 (sucrose synthase 3); UDP-glycosyltransferase/ sucrose synthase/ transferase, transferring glycosyl groups | chr4:995166-998719 FORWARD
FW1NBNE03GVTPR	120	118	2	353	387	805	62.4	1e-08	31/39	79	sp|P10691|SUS1_SOLTU	RecName: Full=Sucrose synthase; AltName: Full=Sucrose-UDP glucosyltransferase; AltName: Full=SS16 gb|AAA33841.1| sucrase synthase (EC 2.4.1.13)
FW1NBNE03GVYWN	472	3	443	36	182	492	159	1e-37	78/147	53	gb|EEF42836.1|	UDP-glucosyltransferase, putative [Ricinus communis]
FW1NBNE03GW29E	77	30	63	909	876	1159	60	1e-06	33/34	97	gb|AY257209.1|	Ipomoea purpurea UDP glucose:flavonoid 3-O-glucosyltransferase (UF3GT) gene, UF3GT-b allele, exons 1 and 2 and partial cds
FW1NBNE03GWBEY	543	1	351	413	529	533	151	3e-37	73/117	62	AT4G31780.2	| Symbols: MGD1, MGDA | MGD1 (MONOGALACTOSYL DIACYLGLYCEROL SYNTHASE 1); 1,2-diacylglycerol 3-beta-galactosyltransferase/ UDP-galactosyltransferase/ UDP-glycosyltransferase/ transferase, transferring glycosyl groups | chr4:15374222-15376961 FORWARD
FW1NBNE03GWHOZ	446	225	1	59	134	754	94	3e-19	46/76	60	sp|Q84VX0|Y5740_ARATH	Uncharacterized glycosyltransferase At1g55740 OS=Arabidopsis thaliana GN=At1g55740 PE=2 SV=1
FW1NBNE03GY1EW	428	425	3	187	327	493	226	6e-58	103/141	73	gb|EEF40794.1|	dolichyl glycosyltransferase, putative [Ricinus communis]
FW1NBNE03GYRI4	486	302	477	730	905	1935	151	4e-33	151/176	85	ref|XM_002302514.1|	Populus trichocarpa glycosyltransferase, mRNA
FW1NBNE03HA88X	406	102	275	565	622	805	81.3	5e-37	39/58	67	sp|Q41608|SUS1_TULGE	RecName: Full=Sucrose synthase 1; AltName: Full=Sucrose-UDP glucosyltransferase 1 emb|CAA65639.1| sucrose-synthase 1 [Tulipa gesneriana]
FW1NBNE03HBA7Q	529	302	529	796	570	2101	135	3e-28	189/228	82	gb|AF367245.1|AF367245	Gossypium arboreum ceramide glucosyltransferase mRNA, complete cds
FW1NBNE03HBCER	487	337	44	145	242	608	167	2e-45	82/98	83	gb|EEF35861.1|	glycosyltransferase, putative [Ricinus communis]
FW1NBNE03HBN03	519	475	194	561	654	655	185	6e-47	81/94	86	ref|XP_002328269.1|	glycosyltransferase, family GT8 [Populus trichocarpa] gb|EEE76149.1| glycosyltransferase, family GT8 [Populus trichocarpa]
FW1NBNE03HE0QF	526	10	525	291	463	487	123	7e-28	73/178	41	sp|Q40287|UFOG5_MANES	Anthocyanidin 3-O-glucosyltransferase 5 OS=Manihot esculenta GN=GT5 PE=2 SV=1
FW1NBNE03HEBI7	486	485	120	324	444	485	156	2e-40	75/122	61	dbj|BAG80549.1|	UDP-glucose:glucosyltransferase [Lycium barbarum]
FW1NBNE03HG0LH	548	548	3	22	204	468	256	5e-67	120/183	65	gb|AAR06921.1|	UDP-glycosyltransferase 89B2 [Stevia rebaudiana]
