# Supplementary material for: De novo sequencing and analysis of the American ginseng root transcriptome using a GS FLX Titanium platform to discover putative genes involved in ginsenoside biosynthesis
Source: BMC Genomics. 2010 Apr 24;11:262. doi: 10.1186/1471-2164-11-262 (PMC2873478; doi:10.1186/1471-2164-11-262)
Supplement: Additional file 6 — Primers used in this study. [file 1471-2164-11-262-S6.XLS]

## Sheet: CYP450
No	Primer Name	Sequence
1	contig04385-f	CGGCACTAATCGGCTACCTC
	contig04385-r	TGGCATTTTGAACCACCAAG
2	contig00275-f	CGTGTGCTTGTTGGGGAAG
	contig00275-r	AGCCACTCGGATGTTGCG
3	contig13875-f	CAATACGAAaTCAAaTCAAaaaCCC
	contig13875-r	AAGGtTAgACCCGGCAGTGA
4	contig02619-f	TGATGGATGAGCAAGGCAAAG
	contig02619-r	TTTGACGAGCAAGGGTGTGTT
5	contig04533-f	GCTCCAATCTGGTTCCCAAG
	contig04533-r	CATTTCCCAAAGCACAGCAA
6	contig00248-f	AACCGATGGCAATCTTGTGTG
	contig00248-r	CGTCCACCTTGAGTAGAAACATCAT
7	contig00731-f	GCCTTCTCCCCATACAATGAGT
	contig00731-r	CCACTCTTCACCATACCTCTTACCA
8	contig08830-f	TCAAGGCACGGAAAAACCTT
	contig08830-r	AAAGAGGGTTGCCCACATTG
9	contig07176-f	AGTGCCTGGTTTTGCACCTT
	contig07176-r	GCTTTCCtGCCACAGTCCTC
10	contig15831-f	GTTGATTGGAGGCCATGACA
	contig15831-r	AGGTGGTGCAAGTCTCAGCA
11	contig05992-f	TCTTTTCGCGCTATTCGTGA
	contig05992-r	AGCaGCCATCAGctCAATCA
12	contig02232-f	CAAGGTGAGGTGAGAGAAATAGGC
	contig02232-r	CAGCCCACAATGAAGGGTCT
13	contig02696-f	TGGGTTAACGCGGAGAGTTT
	contig02696-r	GGCTCCCAAAACCTCATTCA
14	contig02218-f	ACCTTCATCAACTTGGCATAAGC
	contig02218-r	CGTAAGGAGCAAACGCAACG
15	contig07191-f	CATGACAAAGTCTTCCCCACC
	contig07191-r	GCAGTGGATAAGCAATGGAGG
16	contig07177-f	GTGGCAGGCTTTCACATTCC
	contig07177-r	TTGCAAATGCAATCCCAGG
17	contig00591-f	TTACTTCTCGAATGGCGAAGG
	contig00591-r	TGTTTGTTCCCACGACTCTACC
18	contig03430-f	ATTTTCCGACGACTGCACC
	contig03430-r	GCATACTCTTCTACCGGCACC
19	contig02491-f	TTTAGGCCCGAGAGGTTTGA
	contig02491-r	CACCGTCTCCTTCCCAACTC
20	contig03453-f	GTGGAGGATCAAGAGGAGGC
	contig03453-r	TTGATAACGGAATCAGTGTAATAATCC
21	contig02852-f	ATTCCGGCTCGAAGCTACC
	contig02852-r	CGTTGTTTCAATCACGGTCC
22	contig00542-f	GCCATGATACCACTAGCAGTGC
	contig00542-r	CATTGCGGGAATACTTCATCC
23	contig00205-f	ACGGGATGGAAAGGCTACC
	contig00205-r	CGGTTTAAAGAAGTTTGGCAGC
24	contig03252-f	CTTCTCTCTTCCGCCAGGTG
	contig03252-r	GGGCTTGAATGCTTCATCATC
25	contig00760-f	CCTCGTTGTCCGATCCATG
	contig00760-r	AGCAGGCGAGAAAATGGTAGT
26	contig05610-f	AGGCAACCCTGAAAAGTTCG
	contig05610-r	TTGTCCGATCCATGACCG
27	contig07792-f	AGGATGGTGTTCCGTGACG
	contig07792-r	AGTCGAATCGGCCATGTAGC

## Sheet: UGT
No.	Primer Name	Sequence
1	contig00189-f	GAGCCATTGTGGGTGGAGTT
	contig00189-r	TTCCCTTGCTTTCCTCCTGA
2	contig00375-f	TGGGTTGCTAGAGCCccTAA
	contig00375-r	TCAATGGCACACCATGAACA
3	contig02134-f	CATCCACCAGCAGATTTCCA
	contig02134-r	CACCAAtTTcCCGACGAGTT
4	contig02420-f	TCTTGCCATCAGGACCTTCA
	contig02420-r	TTTCAGTGCCTCTGCCACAT
5	contig02555-f	GAGAAACATCCGGCTCAAGG
	contig02555-r	TGTGAGGGAACATGGAGGAA
6	contig05766-f	GATTCTTTCCcACCCTGCTG
	contig05766-r	CAGCCATTCCCAAcTCCTTC
7	contig05794-f	CATCATGCAGTGGGTTGCTT
	contig05794-r	GGATTCCAATTCCCCAAACTTT
8	contig06300-f	AAAGCCAAGCTCCGTTTTTG
	contig06300-r	TTTAgGCCGGGCATCATATC
9	contig09311-f	CCAGCGCAAGGCCATATAAT
	contig09311-r	CGGATTCAAACACGGCTACA
10	contig16103-f	GATTCTTTCCCACCCTGCTG
	contig16103-r	CAGCCATTCCCAACTCCTTC
11	contig01478-f	AAGGGCAgGGGATGGTAGTT
	contig01478-r	TCCCTCACCACTAGACCAGTTTT
12	contig00342-f	GGGTCGTTAGGCCACCTCTA
	contig00342-r	GAAACGCCCCAACAGCTTTA
13	contig01001-f	AAGGAAAAGCCCCGATTATGA
	contig01001-r	TTCGGTATGGACAGCCACAG
14	contig01955-f	AAGAACGATGGgCaAACTGG
	contig01955-r	TTTAGGGCAGCCAGAAAaGG
15	contig02501-f	CCAAAGGGTTCAAGCAGAGG
	contig02501-r	CCAGCACCTGCGTCACTAAC
16	contig03945-f	ATTCTCGTCACCAGATACGAAACC
	contig03945-r	TTCCGCAGCCAAATCAATC
17	contig04136-f	TGAACCCCAGACACTTGGTG
	contig04136-r	TGCAATAAaGGgCTGCACAT
18	contig04736-f	CCGAGCTTCTGCCGTTC
	contig04736-r	GTGAATCCAGCCATGTGATG
19	contig05298-f	GGtcCCtTTTcCTTCCCAAG
	contig05298-r	CATACCTCGGAATCCCCAAA
20	contig05768-f	CATcAACCCAGTGCCTGCTA
	contig05768-r	AAGGGcTTAATGgCATGTGG
21	contig07349-f	TCAtaCATTTGGGcGGTGAG
	contig07349-r	GCCGCAGTGAGTCATAAACG
22	contig09465-f	CTCTTTCGATCCTCCGTCG
	contig09465-r	AGGCGCATTATTCCCTCAAA
23	contig11280-f	GCATTGAGGCCACAAGTTGA
	contig11280-r	GATCCGCCATCGCTAAGAAC
24	contig11326-f	GGCAGGGATTGGaAAAGTGA
	contig11326-r	CCAACGCCATACCGTACTCA
25	contig14976-f	GGCGATGACTACATGGACGA
	contig14976-r	AACCGTCGAGTTCCAACCAC
26	contig15451-f	CATGGATACGGGGGTAGACAAC
	contig15451-r	ATGAACAAAAGGTCAGCCAGC
27	contig16321-f	GTCCTTGCGTCCGTCTATCC
	contig16321-r	ACGCCACACCACACACTCTC

## Sheet: Other genes
Primer Name	Sequence
DS-f	GGTGGACAGGCCGAGAGA
DS-r	CCATTTGCGCATTGATCAAC
β-AS1-f	ATGGCAGTGTAACCGCTATACCTTC
β-AS1-r	TGTCCTCCTTGGCGCACA
β-AS2-f	CAATGGTGGTGAAAACAATGC
β-AS2-r	GGAAGGAAAGGAGGAAGGATC
CAS-f	TGCCAAGCGGCTGTATGAT
CAS-r	TCAGCAGGGTTGACTAACTCCAA
GAPDH-f	CAAAGACTGGAGAGGTGGAAGAG
GAPDH-r	CAAAGACTGGAGAGGTGGAAGAG
